# Supplementary material for: Sex- and species-associated differences in complement-mediated immunity in humans and rhesus macaques
Source: mBio. 2024 Feb 22;15(3):e00282-24. doi: 10.1128/mbio.00282-24 (PMC10936177; doi:10.1128/mbio.00282-24)
Supplement: Data File S1 — Level of complement proteins in human and rhesus sera. [file mbio.00282-24-s0001.xlsx]

## Sheet: Data File 1 
Sample ID	Species	Sex	Age	Race	C1q	C2	C3	C3b/iC3b	C4	C4b	C5	C5a	FB	FD	FH	FI	MBL
HMN656902	Human	Male	21	Hispanic	4938	1253	6103	1117	2265.5	979	2160	1381	4781	49	5020	4635	3565.5
HMN656903	Human	Male	21	Black	7206	792	4464	6232	2299	450	1099	1401	6746	398.5	6675.5	2791.5	1040.5
HMN656904	Human	Male	30	Black	3164	635.5	4116	626	1847	494	1427	558.5	4628	21.5	3695	2293	2646
HMN656905	Human	Male	30	Black	4783	328.5	4340	645	2381	413	450	411	5824.5	21	5419.5	1318.5	1668
HMN656906	Human	Male	26	Hispanic	6167.5	274.5	6957	3115	2290	536	511.5	237	6217.5	12.5	6266	1669	122
HMN656907	Human	Male	40	Hispanic	4908.5	836.5	7989	2226	2043	552	1424	1464.5	5275.5	39	4690	2413.5	568.5
HMN656908	Human	Male	46	Hispanic	9215.5	769	7543.5	6582.5	3049	496	802	677	6982	22.5	7173.5	1711	673
HMN656909	Human	Male	40	Black	337	529.5	331	193	1127	439.5	382	527	1738.5	18	691	959.5	906
HMN656910	Human	Male	55	Hispanic	6714	825	7885	2760.5	2671	663.5	2540	2236	5086	59	5070	3649	1483
HMN656911	Human	Male	40	Black	6655.5	1220.5	6506	1915	2714	1060	2416.5	1226	6246	35	6766	4537.5	335
HMN656912	Human	Male	74	Hispanic	5886	705.5	5415	2798	2034	612	1651	878	5429	25	5536	2658	2564
HMN656913	Human	Male	56	Hispanic	2441	1103	1783	2445	2391	647	1088.5	1955	4366.5	37	2735	3346	998
HMN656914	Human	Male	25	Hispanic	3656	1199	3158	1208	2503	496.5	2203	1251	5317	97.5	4228	4221	1441.5
HMN656915	Human	Male	39	Black	5751	949	3824.5	1267	2268	639	1710.5	1318.5	5555	42	4340	3568	2304
HMN656916	Human	Male	21	Hispanic	6796.5	1056.5	3895.5	1799	3062	612	832.5	844	6072	24.5	4507	2170	2398
HMN656917	Human	Male	47	Hispanic	5485	506	4409	1915	2237	514	568	537.5	4470	21	3794	1458	276
HMN656918	Human	Male	38	Black	4736	962.5	4165	1499.5	1832	522	1233	1433.5	5123.5	49.5	3974.5	3179	3695
HMN656919	Human	Male	37	Black	7172	904.5	5412	3964.5	1707	676	1704	799	6504	46	5656.5	2357.5	3499
HMN656920	Human	Male	56	Black	5431	823	6262	1148	2260.5	393	884	616	5431	81.5	5354	2448	3963.5
HMN656921	Human	Male	48	Hispanic	4336	446.5	5929.5	2448	1913	416.5	443	377	5451	14	3876	1109	54
HMN656922	Human	Male	47	Hispanic	5866.5	255.5	4404	5905.5	2062	458	363	191	5643.5	15.5	5412	1177	187
HMN656923	Human	Male	21	Hispanic	5500	550	9424.5	2601.5	1925	471	1304	588	5854	36	5261	2257	784
HMN656924	Human	Male	34	Hispanic	6084	471	2458.5	5277.5	1837	455	595.5	494.5	6141	27	5987	1615	458
HMN656925	Human	Male	28	Black	522	197.5	724.5	87.5	1214	403	388.5	190.5	3121.5	22.5	1439.5	632	268
HMN656926	Human	Male	39	Hispanic	5865.5	572	6355	2731	2108.5	553.5	1284	998	5911	58	5641	2401.5	1072.5
HMN656927	Human	Male	47	Hispanic	4758.5	530	7884	2508	1664	722.5	1771	762.5	5557	38.5	4426	2487	346
HMN656928	Human	Male	53	Black	4475	568	4883	965	1220	377	1197.5	759.5	4219.5	26	4247	956.5	2423
HMN656929	Human	Male	30	Black	3573.5	462	3789.5	502	1786	380	712	412	4438.5	21	2779	1939	822
HMN656930	Human	Male	29	Hispanic	4081	575	5071	1436.5	1461	456	1173	492.5	4963.5	37	3401.5	2062	2637
HMN656931	Human	Male	25	Black	5630	325	5532.5	2761	1510.5	401	679	531	4777.5	16	3784	1651	511
HMN656932	Human	Male	36	Black	1999	396.5	2252	215	1851	457	371.5	311.5	4069	16	2441	1201	1356.5
HMN656933	Human	Male	63	Hispanic	3152	684.5	2504	192	1554	589.5	537	530	3623.5	20	1785	656	2114
HMN656934	Human	Male	59	Hispanic	6561	716	5726.5	910.5	2098.5	458	1001	484	5285	45.5	5842	2230	2494
HMN656935	Human	Male	21	Black	8926.5	1040	2549	7168	2156	511	1440	757	6287	31	6116	2495	1030
HMN656936	Human	Male	65	Black	7584.5	695	6564	5885	2427	482	716.5	681.5	6075	40.5	5950.5	2333	68
HMN656937	Human	Male	56	Black	5915	335	8441.5	2743.5	2118	372.5	309	249	5535.5	18.5	5732	1056	44
HMN656938	Human	Male	61	Black	5042	422	5389	1769	1459.5	505	406	317	5540	16.5	3825	1057	147
HMN656939	Human	Male	67	Hispanic	4922	981	4909.5	1735.5	1131	532	871	744	4484	97	3708.5	2398	2346
HMN656940	Human	Male	30	Black	6473.5	735	3362	5559	1687	609	748.5	1005.5	5712	23	5320	2114	534.5
HMN656941	Human	Male	62	Hispanic	1346	630	948	255.5	1240	555.5	833	461	2936.5	16.5	1469	1893	1434
HMN656942	Human	Male	58	Black	7183	746	6379	3325	2234	386	819	592	5914.5	91.5	5471	1934	392
HMN656943	Human	Male	62	Black	6669.5	917	4767	3801.5	2232	682	1659.5	1103	6324	50	6267.5	3960	1501
HMN656944	Human	Male	58	Hispanic	6925.5	670	7804	2554	2677	550	715	583.5	6181	33	5684	1889	373
HMN656945	Human	Male	62	Hispanic	4667	727.5	7972	2161	2571.5	383.5	505	490	6117	16	4633.5	1756	474
HMN656946	Human	Male	57	Hispanic	5887	997	5920	1581	1897.5	528	826	564	5097	37.5	3783	1701	1718
HMN656947	Human	Female	24	Black	5405.5	1081	2421.5	4461	1370	666.5	687	928	5482	17	5222	2661	135
HMN656948	Human	Female	47	Black	4313.5	1094	4697	1537	1840	706	491	708.5	5636	26.5	4572	2236	1142
HMN656949	Human	Female	55	Black	6346	772	2921.5	3020	2397	674	509	930	4797	18.5	4478.5	2290.5	689
HMN656950	Human	Female	37	Hispanic	6217	1113	3532.5	4680	2127.5	498	1020	1069.5	5764	56	5594.5	2405	425
HMN656951	Human	Female	42	Black	7262.5	1643	1455	5819.5	1724	748	1684	1924	6118	107	5462	2948	104
HMN656952	Human	Female	34	Caucasian	6884	810.5	2832.5	4355.5	2611	411.5	744	700.5	5838	30	6790.5	2066	2232
HMN656953	Human	Female	51	Black	6279	284.5	7749	3259	2679	288	193	223.5	6351	13.5	6477	872	192
HMN656954	Human	Female	57	Black	6617	428	1700	5056	1976	467	443	521.5	6165	25.5	5762	1773.5	778.5
HMN656955	Human	Female	58	Black	7180	1017	5305.5	1889	1687.5	656.5	2189	1000.5	5612	49	5268	3614	95
HMN656956	Human	Female	30	Hispanic	9611	610.5	7100	3895	3097	402	523	598	6930	27	7092	1336.5	179
HMN656957	Human	Female	32	Hispanic	1774.5	519.5	892	172	1756	400	450	372	2771	17	1939.5	1084	564.5
HMN656958	Human	Female	29	Hispanic	5389	1053	4773	2350	1647.5	597.5	931	565.5	5936	39.5	4411.5	3952	309
HMN656959	Human	Female	38	Caucasian	5209	867	1118.5	3891	1461	590	721.5	779.5	4945.5	21.5	4767.5	1890	4330.5
HMN656960	Human	Female	50	Black	7717	462	4523	3580.5	2295	646.5	1004.5	922	6375.5	18.5	6434.5	1529.5	57
HMN656961	Human	Female	59	Hispanic	5740.5	1096	6444	633	2243	575	898.5	757	5724	61	5049	2812.5	846.5
HMN656962	Human	Female	39	Hispanic	5631.5	959	7300	1242	1856	507	1803	1028	5162.5	60.5	3941	3163	5806
HMN656963	Human	Female	56	Hispanic	5077	1186.5	6266	5014	2424.5	531.5	1629	568.5	6857	37.5	5705	3659	1112.5
HMN656964	Human	Female	57	Black	7424	622	5339	1268	3137.5	458.5	423.5	669	6178	12.5	5525	1359	28
HMN656965	Human	Female	20	Black	5230	633	3065	1447	1688	456.5	419	592.5	4243	27	4121	947.5	1555
HMN656966	Human	Female	34	Hispanic	5285.5	777	2682.5	2471	1369	465.5	642	577.5	5370.5	35	4624	2125	428
HMN656967	Human	Female	43	Hispanic	6392	1516	1881	5800.5	1475	797	1484	955	7181	70.5	3913	3734.5	319
HMN656968	Human	Female	59	Hispanic	8162.5	1575.5	2175	6366	2125	844	2233.5	1029.5	7086	84.5	5583	5272.5	919.5
HMN656969	Human	Female	27	Black	4750	436	7025	1482	2252	544.5	342	323	5899	14.5	4860	841	1097
HMN656970	Human	Female	50	Hispanic	6208	478	6359	3168	1631	556	843	449	6164	25	4833	2381.5	314
HMN656971	Human	Female	40	Black	5660.5	784	6412.5	1091	2367	461	870	534.5	6355	20	6058	2076.5	318
HMN656972	Human	Female	52	Black	10697	652.5	9565.5	4978	2743	375	651	503	5811	30	7230	1255.5	237
HMN656973	Human	Female	19	Black	4327	176.5	2003	2527	2272.5	311	379	443	4673	11.5	2910	1301	482
HMN656974	Human	Female	23	Black	4747	1532	5748	2183	1572.5	809	1761	1487.5	5468	63	3598.5	4146	576
HMN656975	Human	Female	42	Hispanic	6249.5	1464	4615	3742	1559.5	1138	1625	1343	6024	62.5	4834	2343	2361
HMN656976	Human	Female	39	Hispanic	8389.5	503.5	6797	4606	1889.5	475.5	1021	581	6217	19	5592	3190	252
HMN656977	Human	Female	71	Hispanic	4238.5	1033	6208.5	709	2345	440	820	664	5945	46	4130	2181	40
HMN656978	Human	Female	58	Black	5348	1312	5786	3887.5	1969	529.5	1249.5	1207	5817	103	6022.5	2927	98.5
HMN656979	Human	Female	77	Black	6967	851	5728	2713	2332.5	549	974	742	5864	39	5964.5	1722	3138.5
HMN656980	Human	Female	29	Hispanic	8538.5	329	7287	2351	2759	321	323	312	5950.5	13	5635.5	977	514
HMN656981	Human	Female	23	Hispanic	6393	451	4558	1794	1912.5	324	322	306	4889	17.5	4179.5	1112	110
HMN656982	Human	Female	39	Black	4851	1484	4917.5	2048	1190	602	1237.5	821	5085	128	3995.5	3379.5	2087.5
HMN656983	Human	Female	58	Black	4720	1413	2001	3116	952.5	574	1306	806	5287	70.5	4760	3754	649
HMN656984	Human	Female	56	Black	7248	738.5	2944	4042	1645	377	713	408	5625	45	5231.5	2023	650.5
HMN656985	Human	Female	22	Black	5072	234	3027.5	2583.5	1838	445	214	203.5	5170	16	5437	864	46.5
HMN656986	Human	Female	35	Hispanic	7228	407	2024.5	4975.5	1780	352	495	397.5	4669	17	4722	1273.5	41
HMN656987	Human	Female	35	Hispanic	7971	878	5654.5	4011.5	2451	381.5	663	506	5895.5	38.5	5965.5	1662.5	1301.5
HMN656988	Human	Female	57	Hispanic	7465	472	4695	6415.5	2418	308	416.5	363	6222	22	6023.5	464.5	576
HMN656989	Human	Female	58	Black	1828	82	4529	477	1315	237	186.5	120	3615	15	1782	684	49
HMN656990	Human	Female	68	Black	5329	1469.5	1237	2332	1153	826.5	2250	1591	4280	259	3984	4848	3107
HMN656991	Human	Female	56	Black	4768.5	991.5	278	4642	1541	500.5	752	982	5551.5	45.5	4923	1857	60
21892	Rhesus	Male	21.2		2765	8	18.5	581	694	9	8.5	138.5	3134	19	15.5	9.5	9
22679	Rhesus	Female	19.8		1916	17	11.5	255	842	46	9	375	2146	58	9	18	17
24437	Rhesus	Male	16.9		1656.5	13	25	600	830	57	14	270	2584	44	12	15.5	13
25532	Rhesus	Male	16.6		4167	12	26	1082.5	890.5	36.5	15	182	3527	21	14	21	9
25627	Rhesus	Male	15.1		2055	12.5	24	250	661	12	10	35	2420	17.5	11	14.5	15.5
25943	Rhesus	Male	15		2485.5	10.5	17	1171.5	512	22	16	285	3449	36	13	11	17
26045	Rhesus	Male	15.3		3356	11	16	1375.5	816	44.5	23	293	3467	56	9	12	15
26353	Rhesus	Male	14.2		1410.5	12	27	260.5	623.5	33	10	294	2593	35	13.5	18.5	16
27457	Rhesus	Female	6.2		4126.5	20	42	330	800	27.5	5	348	3129	35	11	19.5	14
28113	Rhesus	Female	7.25		4158.5	18	32	1319	976	35	18	676	4190	47.5	14	24.5	4
28386	Rhesus	Female	11.5		2489.5	10	34	93	1083	16	10	262	2252	21	10	14	14
28472	Rhesus	Male	12.2		1801	8	9	131	460	20.5	13	147.5	1366	25	11.5	10.5	16
28555	Rhesus	Female	12.3		1092	20	17	90.5	692.5	67	40	605	1376	56	15	201.5	11.5
28759	Rhesus	Female	11.6		4371	19	18	556.5	661.5	24	11	198	4412	40.5	19	26.5	8.5
29027	Rhesus	Female	10.5		3652.5	11	28	326	1061	23	12.5	219.5	2278.5	37	13.5	13	14
29093	Rhesus	Female	10.5		553	14	13.5	35.5	381	36	16	479	1067	49	11	17.5	13
30260	Rhesus	Female	9.3		1442	8	19	140.5	574	21.5	8.5	79.5	1413	14	16	15	8
30452	Rhesus	Female	10		4220	18	18	1125	1250.5	15	11	184	3277	19	14	13.5	9
30509	Rhesus	Female	9.5		3446.5	18	30	186	1172	17	13.5	171	2652.5	17	19	12	5.5
30685	Rhesus	Female	9.5		1991.5	12.5	24.5	165	876	81	13	202.5	2056	33.5	15	13	13
31119	Rhesus	Male	9.2		874	9	15	53.5	232	15	11.5	336	1092	46	17	18	10.5
31337	Rhesus	Female	8.9		4660	11	7	914.5	1200	22	2.5	117	3380	26	19	13.5	14
31338	Rhesus	Female	8.9		6061.5	11	92.5	3506	1370	19	7.5	142	3146	22	18	14	8
31463	Rhesus	Female	8.4		1850	24	35	101	625	86	13.5	496	2058	41	12	16	11
31641	Rhesus	Female	8.7		1243	14	14.5	116	751.5	76	19	327.5	1838	21	11.5	24.5	13
32415	Rhesus	Female	7.4		2634	15	11.5	481	729	14	13.5	290.5	2913	24	6	11	12.5
32521	Rhesus	Female	7.3		2003	19	11.5	567.5	355.5	23	16	154	2915	40	20	29	14.5
32649	Rhesus	Male	8		1824	12	15.5	303.5	690	46	16	366	3374.5	48	14	14.5	14.5
32867	Rhesus	Male	8.2		1943	23.5	11	530.5	504	49.5	18	333	1389	44	16.5	16	13.5
32898	Rhesus	Male	8.2		902.5	10	12	87	448	13	13	230	1425.5	17.5	13	11	16
33090	Rhesus	Female	6.6		1074	18	17.5	957	1047	26	14	305	3201	19	15	57	9.5
33229	Rhesus	Male	7.1		3871	12	22	969	972.5	16	15	110	2758	17	9.5	8.5	16
33920	Rhesus	Female	7.1		5223	16	17	3519	1118	16	10	43	2817	18	17	12	14
34866	Rhesus	Male	5.3		2379	11	19	235	722	19	10.5	128.5	2872.5	25.5	9	10.5	12.5
35209	Rhesus	Male	5.2		1979	19.5	15	162	335	15	9	57	2411	10	10	13	15.5
35232	Rhesus	Male	5.2		4569	14.5	20.5	1175	921.5	2.5	19.5	100	3579	13.5	9	10	4.5
35242	Rhesus	Male	4.7			10				22	16	171.5		18.5		9	17
35413	Rhesus	Male	4.6		2977	6	17	168.5	1058.5	22.5	6	156.5	1764.5	15	13	12	1
35490	Rhesus	Male	4.5		4208	10	77	151	1395.5	19	11.5	299	2235	26	12	9	10
35524	Rhesus	Female	4.9		2627.5	15	21	283.5	910	53.5	8	403.5	2343.5	28	11.5	14	13
35645	Rhesus	Male	4.3		2075	7	16.5	151	502.5	26.5	13	153	2300	23	14	10.5	11
35679	Rhesus	Male	4.4		1816	15	14	53.5	836.5	73	10	312	1735	47	16.5	25	9.5
35725	Rhesus	Female	4.3		2142	15	18	224.5	707	19.5	7.5	243	2728	25.5	9	12	5
35742	Rhesus	Female	4.4		1576	13.5	20.5	388	567	26.5	9	126	1957	23	11	18.5	15
36477	Rhesus	Female	3.5		1056	23.5	18	130	613	30	15.5	203.5	1399	33	16	17.5	12.5
36572	Rhesus	Male	3.5		2558	12	23	256	722	38	15	372	3398	42.5	10	14	13
36613	Rhesus	Female	3.4		2546.5	3	19	288.5	659	7	9.5	59.5	2519.5	8.5	9	9	6
36649	Rhesus	Female	3.6		2641	16	33	92.5	844	40	10	408.5	2342.5	35.5	15	22	8
36712	Rhesus	Female	4.2		2947.5	10.5	23	287.5	311	16.5	6	108	1709	24	15.5	18	14
36723	Rhesus	Female	3.4		3051	19.5	10.5	802	853	45	6.5	191	2733.5	32	22.5	18	11
36773	Rhesus	Male	3.5		3746	14	22.5	541	788.5	66.5	8	493	4182.5	56	19	19	12
36828	Rhesus	Female	3.4		4883	21	19.5	597	740.5	49	11	224	3505	21.5	15.5	11	18
36860	Rhesus	Male	3.3		2739.5	19	19	663	624	28.5	3	400.5	3803	20	15	14.5	13
37544	Rhesus	Male	2.6		3542	12.5	36.5	677.5	1067	15	25	107	2656	14	12	9	7
37693	Rhesus	Female	2.8		3030.5	18	23	337	757	22	10.5	290.5	3399	31.5	12	11.5	13
37929	Rhesus	Female	3.1		3777	26	17.5	1619.5	1383.5	140.5	16	749	3644.5	95	14.5	33	15
