# Supplementary material for: Sex- and species-associated differences in complement-mediated immunity in humans and rhesus macaques
Source: mBio. 2024 Feb 22;15(3):e00282-24. doi: 10.1128/mbio.00282-24 (PMC10936177; doi:10.1128/mbio.00282-24)
Supplement: Data File S2 — Antibody-dependent deposition of complement protein C1q by human and rhesus serum. [file mbio.00282-24-s0002.xlsx]

## Sheet: Data File 2
Sample ID	Species	Sex	Age	Race	Antigen Bead no.	Serum Dilution Factor	VRC01	10-1074	HIVIG	No Antibody
21892	Rhesus	Male	21.2		112	40000	305	2006	1521.5	225
21892	Rhesus	Male	21.2		32	40000	182	1937	1061	118
21892	Rhesus	Male	21.2		59	40000	256	1516	1537	228.5
21892	Rhesus	Male	21.2		112	4000	947	355	2006	305
21892	Rhesus	Male	21.2		135	40000	287.5	2992	2415	1290.5
21892	Rhesus	Male	21.2		5	40000	191	1463.5	1191	226.5
21892	Rhesus	Male	21.2		108	40000	176	1948	1931	251
21892	Rhesus	Male	21.2		102	40000	296.5	874	939	263
21892	Rhesus	Male	21.2		120	4000	203.5	629	1464	315
21892	Rhesus	Male	21.2		67	40000	372	3173	2054	366
21892	Rhesus	Male	21.2		108	4000	1364	320	1948	176
21892	Rhesus	Male	21.2		102	4000	210	1060	874	296.5
21892	Rhesus	Male	21.2		57	40000	288	1868.5	2333.5	349
21892	Rhesus	Male	21.2		59	4000	356	734	1516	256
21892	Rhesus	Male	21.2		14	4000	983.5	1623	1143	249
21892	Rhesus	Male	21.2		33	4000	54.5	252.5	146	138.5
21892	Rhesus	Male	21.2		135	4000	1004	2364.5	2992	287.5
21892	Rhesus	Male	21.2		32	4000	462	1578.5	1937	182
21892	Rhesus	Male	21.2		24	4000	134.5	NaN	1251	132.5
21892	Rhesus	Male	21.2		24	40000	132.5	1251	812	158
21892	Rhesus	Male	21.2		57	4000	729	1603.5	1868.5	288
21892	Rhesus	Male	21.2		67	4000	971	2925.5	3173	372
21892	Rhesus	Male	21.2		5	4000	559	1394	1463.5	191
21892	Rhesus	Male	21.2		120	40000	315	1464	753	263
21892	Rhesus	Male	21.2		33	40000	138.5	146	129	101
21892	Rhesus	Male	21.2		14	40000	249	1143	1153	252
22679	Rhesus	Female	19.8		112	4000	852	373	2270	212
22679	Rhesus	Female	19.8		14	4000	NaN	2520.5	1235	666.5
22679	Rhesus	Female	19.8		14	40000	666.5	1235	987.5	253
22679	Rhesus	Female	19.8		59	4000	836	807	1842	486
22679	Rhesus	Female	19.8		5	4000	279	1375	1462	209.5
22679	Rhesus	Female	19.8		5	40000	209.5	1462	1413	251
22679	Rhesus	Female	19.8		57	4000	286	865	1289	265
22679	Rhesus	Female	19.8		102	40000	273	1034	1427.5	310
22679	Rhesus	Female	19.8		108	40000	398.5	2848	1979.5	274
22679	Rhesus	Female	19.8		135	40000	206	1901	2566	260
22679	Rhesus	Female	19.8		120	4000	203	903	1305	221
22679	Rhesus	Female	19.8		135	4000	775	2150	1901	206
22679	Rhesus	Female	19.8		32	4000	199	1032	996	146
22679	Rhesus	Female	19.8		32	40000	146	996	1321	145
22679	Rhesus	Female	19.8		112	40000	212	2270	2214	243
22679	Rhesus	Female	19.8		120	40000	221	1305	1395.5	254.5
22679	Rhesus	Female	19.8		108	4000	472	310	2848	398.5
22679	Rhesus	Female	19.8		67	40000	353	2262	3989	282.5
22679	Rhesus	Female	19.8		33	40000	122	159	134	130.5
22679	Rhesus	Female	19.8		102	4000	376	1342	1034	273
22679	Rhesus	Female	19.8		59	40000	486	1842	2055.5	528
22679	Rhesus	Female	19.8		67	4000	563.5	1964	2262	353
22679	Rhesus	Female	19.8		33	4000	70.5	84	159	122
22679	Rhesus	Female	19.8		57	40000	265	1289	1935	421
22679	Rhesus	Female	19.8		24	4000	89	557	1395	142
22679	Rhesus	Female	19.8		24	40000	142	1395	1221.5	107.5
24437	Rhesus	Male	16.9		120	40000	208	775	1159	256
24437	Rhesus	Male	16.9		102	40000	190.5	778	942	282
24437	Rhesus	Male	16.9		120	4000	NaN	806	775	208
24437	Rhesus	Male	16.9		59	4000	307	1194	745	228.5
24437	Rhesus	Male	16.9		59	40000	228.5	745	1492	209
24437	Rhesus	Male	16.9		135	4000	NaN	2014	1376	214
24437	Rhesus	Male	16.9		112	4000	698	385	1362	230
24437	Rhesus	Male	16.9		112	40000	230	1362	2016.5	301
24437	Rhesus	Male	16.9		102	4000	306	670	778	190.5
24437	Rhesus	Male	16.9		32	4000	211.5	691	747	143
24437	Rhesus	Male	16.9		33	4000	131	167	113	120
24437	Rhesus	Male	16.9		135	40000	214	1376	2648.5	299
24437	Rhesus	Male	16.9		33	40000	120	113	113	122.5
24437	Rhesus	Male	16.9		14	4000	1631	1757	879	272
24437	Rhesus	Male	16.9		14	40000	272	879	1660.5	235
24437	Rhesus	Male	16.9		57	4000	992	856	836	283
24437	Rhesus	Male	16.9		57	40000	283	836	2619.5	278.5
24437	Rhesus	Male	16.9		5	40000	239	735	1982.5	172
24437	Rhesus	Male	16.9		108	4000	NaN	429	1108	234
24437	Rhesus	Male	16.9		32	40000	143	747	1746	200.5
24437	Rhesus	Male	16.9		108	40000	234	1108	2645	297
24437	Rhesus	Male	16.9		24	40000	125	625	1012.5	144.5
24437	Rhesus	Male	16.9		24	4000	182	300	625	125
24437	Rhesus	Male	16.9		67	4000	804	2542	1902	475
24437	Rhesus	Male	16.9		5	4000	375	1123	735	239
24437	Rhesus	Male	16.9		67	40000	475	1902	3211	413.5
25532	Rhesus	Male	16.6		102	4000	433	537	561	216
25532	Rhesus	Male	16.6		112	40000	305.5	1421.5	1550	196
25532	Rhesus	Male	16.6		59	4000	NaN	620.5	896	207
25532	Rhesus	Male	16.6		120	4000	303	535.5	766	246
25532	Rhesus	Male	16.6		135	40000	243.5	1427	1483.5	219
25532	Rhesus	Male	16.6		57	40000	251	1287.5	2029	263
25532	Rhesus	Male	16.6		5	40000	177	582	1034	171
25532	Rhesus	Male	16.6		102	40000	216	561	1204	167
25532	Rhesus	Male	16.6		112	4000	1105	345	1421.5	305.5
25532	Rhesus	Male	16.6		32	40000	122	724	1062	8315
25532	Rhesus	Male	16.6		33	40000	140	97	115	133
25532	Rhesus	Male	16.6		14	4000	598	1087.5	922	186
25532	Rhesus	Male	16.6		32	4000	NaN	778.5	724	122
25532	Rhesus	Male	16.6		108	40000	269	1806	1351	126
25532	Rhesus	Male	16.6		5	4000	1272	760	582	177
25532	Rhesus	Male	16.6		24	40000	186	925	806	106
25532	Rhesus	Male	16.6		135	4000	1659	1364	1427	243.5
25532	Rhesus	Male	16.6		57	4000	896	1095	1287.5	251
25532	Rhesus	Male	16.6		67	40000	265	1930	3084	192
25532	Rhesus	Male	16.6		33	4000	42	116	97	140
25532	Rhesus	Male	16.6		120	40000	246	766	1240.5	197
25532	Rhesus	Male	16.6		108	4000	797	287	1806	269
25532	Rhesus	Male	16.6		14	40000	186	922	1970	169
25532	Rhesus	Male	16.6		24	4000	161	169	925	186
25532	Rhesus	Male	16.6		59	40000	207	896	1008	245
25532	Rhesus	Male	16.6		67	4000	1464.5	1344	1930	265
25627	Rhesus	Male	15.1		112	4000	848.5	368	567	140
25627	Rhesus	Male	15.1		57	4000	460.5	1012	686.5	274
25627	Rhesus	Male	15.1		5	4000	424	596	527	115
25627	Rhesus	Male	15.1		112	40000	140	567	1055	343
25627	Rhesus	Male	15.1		102	40000	228.5	439	790.5	395
25627	Rhesus	Male	15.1		32	4000	227	623	437	162
25627	Rhesus	Male	15.1		108	40000	116.5	619	1765	676.5
25627	Rhesus	Male	15.1		14	40000	161.5	558.5	1576.5	322
25627	Rhesus	Male	15.1		102	4000	250	506.5	439	228.5
25627	Rhesus	Male	15.1		120	4000	203	447.5	475.5	233
25627	Rhesus	Male	15.1		120	40000	233	475.5	945.5	303.5
25627	Rhesus	Male	15.1		32	40000	162	437	934	383
25627	Rhesus	Male	15.1		57	40000	274	686.5	2066.5	457
25627	Rhesus	Male	15.1		5	40000	115	527	805	365
25627	Rhesus	Male	15.1		108	4000	789	343	619	116.5
25627	Rhesus	Male	15.1		33	4000	85	260	127.5	112
25627	Rhesus	Male	15.1		33	40000	112	127.5	120	111.5
25627	Rhesus	Male	15.1		59	4000	306	606.5	447	152
25627	Rhesus	Male	15.1		14	4000	726.5	1410.5	558.5	161.5
25627	Rhesus	Male	15.1		59	40000	152	447	1041	568
25627	Rhesus	Male	15.1		24	4000	177	288.5	442.5	102
25627	Rhesus	Male	15.1		135	4000	640	1579	806	194
25627	Rhesus	Male	15.1		135	40000	194	806	1851.5	523
25627	Rhesus	Male	15.1		67	4000	824	1763.5	922.5	210
25627	Rhesus	Male	15.1		24	40000	102	442.5	681	125
25627	Rhesus	Male	15.1		67	40000	210	922.5	2054	543
25943	Rhesus	Male	15		102	40000	267	1212.5	1423.5	233.5
25943	Rhesus	Male	15		102	4000	291	673	1212.5	267
25943	Rhesus	Male	15		32	4000	162	1233	1236	130.5
25943	Rhesus	Male	15		5	40000	203	1506	3109	181
25943	Rhesus	Male	15		33	4000	98.5	204	91	73
25943	Rhesus	Male	15		112	4000	723.5	564.5	2844	251
25943	Rhesus	Male	15		120	4000	338	686	1099	259
25943	Rhesus	Male	15		135	40000	187	2477.5	2900.5	196
25943	Rhesus	Male	15		120	40000	259	1099	1132.5	243.5
25943	Rhesus	Male	15		108	40000	273.5	1617	2356	230.5
25943	Rhesus	Male	15		112	40000	251	2844	3591	358
25943	Rhesus	Male	15		59	4000	297	863	1052	196.5
25943	Rhesus	Male	15		108	4000	706	257.5	1617	273.5
25943	Rhesus	Male	15		14	40000	218	1497	2505	204
25943	Rhesus	Male	15		57	4000	523	1819	1914	312
25943	Rhesus	Male	15		32	40000	130.5	1236	2864	152
25943	Rhesus	Male	15		57	40000	312	1914	4508	299.5
25943	Rhesus	Male	15		24	40000	169	834	1626	122
25943	Rhesus	Male	15		14	4000	2515.5	1650.5	1497	218
25943	Rhesus	Male	15		135	4000	942	2887.5	2477.5	187
25943	Rhesus	Male	15		67	4000	971	2901	3236.5	370
25943	Rhesus	Male	15		59	40000	196.5	1052	1902	217
25943	Rhesus	Male	15		24	4000	102.5	391	834	169
25943	Rhesus	Male	15		33	40000	73	91	142	144
25943	Rhesus	Male	15		67	40000	370	3236.5	5452	375
25943	Rhesus	Male	15		5	4000	230	1600	1506	203
26045	Rhesus	Male	15.3		102	40000	236	1393	1739	283.5
26045	Rhesus	Male	15.3		112	40000	257	2128	4155	283
26045	Rhesus	Male	15.3		112	4000	437	477	2128	257
26045	Rhesus	Male	15.3		32	40000	159	1290	2070	151.5
26045	Rhesus	Male	15.3		67	40000	417	3041	6777	508
26045	Rhesus	Male	15.3		135	40000	280	2752	3814	320
26045	Rhesus	Male	15.3		32	4000	164	1605	1290	159
26045	Rhesus	Male	15.3		57	40000	299	2254	4869	378.5
26045	Rhesus	Male	15.3		120	4000	232.5	704	1430	226
26045	Rhesus	Male	15.3		59	40000	179	1269	1745	198.5
26045	Rhesus	Male	15.3		102	4000	262	888	1393	236
26045	Rhesus	Male	15.3		135	4000	322	2953	2752	280
26045	Rhesus	Male	15.3		5	4000	297	2860.5	1214	173.5
26045	Rhesus	Male	15.3		5	40000	173.5	1214	1577.5	201.5
26045	Rhesus	Male	15.3		108	4000	484	298	2020	252.5
26045	Rhesus	Male	15.3		57	4000	314	2540	2254	299
26045	Rhesus	Male	15.3		67	4000	545	3130	3041	417
26045	Rhesus	Male	15.3		24	4000	132	501	1115	150.5
26045	Rhesus	Male	15.3		14	4000	342.5	1814	1180	191.5
26045	Rhesus	Male	15.3		108	40000	252.5	2020	2279	251.5
26045	Rhesus	Male	15.3		33	40000	102	132.5	153	92.5
26045	Rhesus	Male	15.3		59	4000	184	2865.5	1269	179
26045	Rhesus	Male	15.3		120	40000	226	1430	1295	201
26045	Rhesus	Male	15.3		33	4000	129.5	139	132.5	102
26045	Rhesus	Male	15.3		24	40000	150.5	1115	1436	110
26045	Rhesus	Male	15.3		14	40000	191.5	1180	1832.5	175
26353	Rhesus	Male	14.2		108	40000	208	1587.5	2131	299
26353	Rhesus	Male	14.2		32	4000	186	1223	1305	182
26353	Rhesus	Male	14.2		57	4000	302	1870	1537	293
26353	Rhesus	Male	14.2		33	4000	105	147	113	121
26353	Rhesus	Male	14.2		102	40000	256.5	1010	1094	267
26353	Rhesus	Male	14.2		102	4000	203	680	1010	256.5
26353	Rhesus	Male	14.2		135	40000	260.5	1501.5	1973	276
26353	Rhesus	Male	14.2		120	40000	204	1099	1252	223
26353	Rhesus	Male	14.2		5	4000	251	1827	1544.5	176
26353	Rhesus	Male	14.2		112	40000	220	1819	3046	304
26353	Rhesus	Male	14.2		32	40000	182	1305	1691.5	175.5
26353	Rhesus	Male	14.2		108	4000	723	615	1587.5	208
26353	Rhesus	Male	14.2		24	40000	137	1177	1585	134
26353	Rhesus	Male	14.2		112	4000	366	633.5	1819	220
26353	Rhesus	Male	14.2		135	4000	498	2909	1501.5	260.5
26353	Rhesus	Male	14.2		120	4000	265.5	780	1099	204
26353	Rhesus	Male	14.2		59	40000	179	990	1550.5	214.5
26353	Rhesus	Male	14.2		33	40000	121	113	181	118
26353	Rhesus	Male	14.2		5	40000	176	1544.5	2031	274
26353	Rhesus	Male	14.2		57	40000	293	1537	3385.5	453
26353	Rhesus	Male	14.2		67	40000	367	3101.5	2594.5	503.5
26353	Rhesus	Male	14.2		14	40000	217	1300	2093.5	214
26353	Rhesus	Male	14.2		67	4000	908	4047.5	3101.5	367
26353	Rhesus	Male	14.2		59	4000	240	938	990	179
26353	Rhesus	Male	14.2		14	4000	305.5	3576	1300	217
26353	Rhesus	Male	14.2		24	4000	164	336	1177	137
27457	Rhesus	Female	6.2		32	4000	248	1085	2054	138.5
27457	Rhesus	Female	6.2		102	40000	332	630.5	950	297
27457	Rhesus	Female	6.2		112	40000	316	3072.5	1847.5	266
27457	Rhesus	Female	6.2		120	4000	213	735	1644.5	245
27457	Rhesus	Female	6.2		120	40000	245	1644.5	571	219
27457	Rhesus	Female	6.2		59	4000	333	833	1439	206
27457	Rhesus	Female	6.2		135	40000	196	2235.5	1186	271
27457	Rhesus	Female	6.2		102	4000	399.5	725.5	630.5	332
27457	Rhesus	Female	6.2		112	4000	959	343	3072.5	316
27457	Rhesus	Female	6.2		33	40000	125	110	104.5	78
27457	Rhesus	Female	6.2		24	4000	223	402	1107	175
27457	Rhesus	Female	6.2		24	40000	175	1107	815	156.5
27457	Rhesus	Female	6.2		135	4000	652	2827	2235.5	196
27457	Rhesus	Female	6.2		57	40000	281	2594.5	2177	419
27457	Rhesus	Female	6.2		14	4000	478	1699	2342	227
27457	Rhesus	Female	6.2		14	40000	227	2342	1346	239
27457	Rhesus	Female	6.2		108	4000	639	524	1919	325
27457	Rhesus	Female	6.2		59	40000	206	1439	819	191
27457	Rhesus	Female	6.2		67	40000	394	4059	1920	473
27457	Rhesus	Female	6.2		5	40000	218	1470	871	222
27457	Rhesus	Female	6.2		5	4000	360	1330	1470	218
27457	Rhesus	Female	6.2		32	40000	138.5	2054	955	143
27457	Rhesus	Female	6.2		108	40000	325	1919	1454	253.5
27457	Rhesus	Female	6.2		33	4000	128	105	110	125
27457	Rhesus	Female	6.2		67	4000	1452.5	3271	4059	394
27457	Rhesus	Female	6.2		57	4000	427.5	2721	2594.5	281
28113	Rhesus	Female	7.25		32	4000	231	786	1018	234.5
28113	Rhesus	Female	7.25		120	40000	360	951	1748.5	211
28113	Rhesus	Female	7.25		112	40000	387	1530.5	2836	249
28113	Rhesus	Female	7.25		57	40000	662.5	1102.5	3193.5	295.5
28113	Rhesus	Female	7.25		120	4000	330	611	951	360
28113	Rhesus	Female	7.25		135	4000	844.5	1867	1398	437.5
28113	Rhesus	Female	7.25		135	40000	437.5	1398	2692.5	234
28113	Rhesus	Female	7.25		102	4000	292	462	720	415.5
28113	Rhesus	Female	7.25		112	4000	793	295	1530.5	387
28113	Rhesus	Female	7.25		59	4000	360	468	1077	446
28113	Rhesus	Female	7.25		59	40000	446	1077	1775	232
28113	Rhesus	Female	7.25		5	40000	290.5	1117.5	1278.5	196
28113	Rhesus	Female	7.25		102	40000	415.5	720	895.5	344
28113	Rhesus	Female	7.25		57	4000	510.5	1874.5	1102.5	662.5
28113	Rhesus	Female	7.25		5	4000	430	1632	1117.5	290.5
28113	Rhesus	Female	7.25		67	40000	870	2344	3913	340
28113	Rhesus	Female	7.25		108	4000	516	NaN	1498	348.5
28113	Rhesus	Female	7.25		108	40000	348.5	1498	3208	384
28113	Rhesus	Female	7.25		67	4000	1066	2168	2344	870
28113	Rhesus	Female	7.25		14	40000	247.5	1027	1287.5	176
28113	Rhesus	Female	7.25		24	40000	153	931	1274.5	125
28113	Rhesus	Female	7.25		32	40000	234.5	1018	1587	150
28113	Rhesus	Female	7.25		33	40000	154	79	322.5	116.5
28113	Rhesus	Female	7.25		24	4000	151	426	931	153
28113	Rhesus	Female	7.25		33	4000	119	134.5	79	154
28113	Rhesus	Female	7.25		14	4000	565	1832.5	1027	247.5
28386	Rhesus	Female	11.5		59	40000	207	1333.5	1455.5	334
28386	Rhesus	Female	11.5		67	4000	1003	2349.5	4143	367.5
28386	Rhesus	Female	11.5		57	40000	350	2324	2883	322.5
28386	Rhesus	Female	11.5		14	4000	818	2317	2130	261
28386	Rhesus	Female	11.5		120	4000	235	557	1492.5	255.5
28386	Rhesus	Female	11.5		59	4000	761	931	1333.5	207
28386	Rhesus	Female	11.5		108	40000	264	2519.5	2112	232
28386	Rhesus	Female	11.5		33	40000	111	135	115.5	144.5
28386	Rhesus	Female	11.5		102	4000	516	475	1495	241
28386	Rhesus	Female	11.5		32	4000	246	1904	1855	223
28386	Rhesus	Female	11.5		32	40000	223	1855	1462	154
28386	Rhesus	Female	11.5		5	4000	378	1162	1804	205
28386	Rhesus	Female	11.5		112	4000	1642	237	3389.5	235
28386	Rhesus	Female	11.5		112	40000	235	3389.5	1836.5	249.5
28386	Rhesus	Female	11.5		24	4000	241	278.5	1311	178
28386	Rhesus	Female	11.5		24	40000	178	1311	1399	123
28386	Rhesus	Female	11.5		33	4000	127	94	135	111
28386	Rhesus	Female	11.5		135	4000	1008	1592	3405	296
28386	Rhesus	Female	11.5		135	40000	296	3405	2227	186
28386	Rhesus	Female	11.5		14	40000	261	2130	1280	198
28386	Rhesus	Female	11.5		67	40000	367.5	4143	2777	406
28386	Rhesus	Female	11.5		120	40000	255.5	1492.5	1228	301
28386	Rhesus	Female	11.5		102	40000	241	1495	745	313.5
28386	Rhesus	Female	11.5		57	4000	450	1085.5	2324	350
28386	Rhesus	Female	11.5		5	40000	205	1804	1131	249
28386	Rhesus	Female	11.5		108	4000	935	493	2519.5	264
28472	Rhesus	Male	12.2		120	4000	359	433	519	195.5
28472	Rhesus	Male	12.2		120	40000	195.5	519	899	205
28472	Rhesus	Male	12.2		112	40000	194	870.5	1485	288
28472	Rhesus	Male	12.2		102	4000	232	533	448.5	335
28472	Rhesus	Male	12.2		32	4000	390	450	413	127
28472	Rhesus	Male	12.2		112	4000	574	424	870.5	194
28472	Rhesus	Male	12.2		135	40000	213	914.5	1596.5	306
28472	Rhesus	Male	12.2		59	4000	375	370	493	143
28472	Rhesus	Male	12.2		59	40000	143	493	670	236
28472	Rhesus	Male	12.2		57	40000	280.5	754	1667	533
28472	Rhesus	Male	12.2		5	4000	488	588	527	301.5
28472	Rhesus	Male	12.2		5	40000	301.5	527	714	186
28472	Rhesus	Male	12.2		24	40000	159	435	861	121
28472	Rhesus	Male	12.2		57	4000	760.5	601	754	280.5
28472	Rhesus	Male	12.2		32	40000	127	413	811	191
28472	Rhesus	Male	12.2		33	40000	127	103.5	169	142
28472	Rhesus	Male	12.2		67	40000	391.5	918	3115	527
28472	Rhesus	Male	12.2		102	40000	335	448.5	729	320
28472	Rhesus	Male	12.2		108	40000	293	676	1065.5	337
28472	Rhesus	Male	12.2		135	4000	1308	790	914.5	213
28472	Rhesus	Male	12.2		33	4000	178	107	103.5	127
28472	Rhesus	Male	12.2		14	4000	694	688	668	159
28472	Rhesus	Male	12.2		14	40000	159	668	914	368
28472	Rhesus	Male	12.2		24	4000	394	251.5	435	159
28472	Rhesus	Male	12.2		108	4000	514	410	676	293
28472	Rhesus	Male	12.2		67	4000	1457	1013.5	918	391.5
28555	Rhesus	Female	12.3		120	4000	293.5	703	1214	267
28555	Rhesus	Female	12.3		102	40000	287	838	1023.5	227
28555	Rhesus	Female	12.3		57	40000	307	2808	2577	306
28555	Rhesus	Female	12.3		108	40000	199	1563	1412	239
28555	Rhesus	Female	12.3		120	40000	267	1214	1229.5	220
28555	Rhesus	Female	12.3		112	40000	211.5	1812	1124	312
28555	Rhesus	Female	12.3		59	4000	409	758	1142	347
28555	Rhesus	Female	12.3		102	4000	331	1362.5	838	287
28555	Rhesus	Female	12.3		5	40000	240	1442	1306	182
28555	Rhesus	Female	12.3		135	4000	773	1917.5	1738	227.5
28555	Rhesus	Female	12.3		112	4000	624	262	1812	211.5
28555	Rhesus	Female	12.3		108	4000	9483	351	1563	199
28555	Rhesus	Female	12.3		14	40000	165	1692.5	1364	209.5
28555	Rhesus	Female	12.3		59	40000	347	1142	1539.5	200.5
28555	Rhesus	Female	12.3		67	4000	1045.5	3067	2937.5	442
28555	Rhesus	Female	12.3		57	4000	539.5	1630	2808	307
28555	Rhesus	Female	12.3		5	4000	5406.5	993.5	1442	240
28555	Rhesus	Female	12.3		32	40000	134	1361	1368	137.5
28555	Rhesus	Female	12.3		33	40000	158	86	239	91
28555	Rhesus	Female	12.3		135	40000	227.5	1738	1776.5	262
28555	Rhesus	Female	12.3		14	4000	448.5	2601	1692.5	165
28555	Rhesus	Female	12.3		24	4000	128	333.5	823.5	119
28555	Rhesus	Female	12.3		67	40000	442	2937.5	2962	316
28555	Rhesus	Female	12.3		33	4000	138	102	86	158
28555	Rhesus	Female	12.3		32	4000	310	918	1361	134
28555	Rhesus	Female	12.3		24	40000	119	823.5	921	154
28759	Rhesus	Female	11.6		57	4000	679.5	409	1450	384.5
28759	Rhesus	Female	11.6		108	40000	387	1303	1401	1471
28759	Rhesus	Female	11.6		14	4000	612	370	1185	314
28759	Rhesus	Female	11.6		59	4000	409	331	1092.5	320
28759	Rhesus	Female	11.6		102	40000	313	913	775	849.5
28759	Rhesus	Female	11.6		32	40000	254	1052	887	1096.5
28759	Rhesus	Female	11.6		33	4000	129	123	128	113
28759	Rhesus	Female	11.6		102	4000	402	242	913	313
28759	Rhesus	Female	11.6		32	4000	226.5	235	1052	254
28759	Rhesus	Female	11.6		5	40000	282	1431	1001	1242
28759	Rhesus	Female	11.6		108	4000	734	195	1303	387
28759	Rhesus	Female	11.6		112	4000	831.5	227.5	1674	396
28759	Rhesus	Female	11.6		112	40000	396	1674	1463.5	1269
28759	Rhesus	Female	11.6		135	40000	337.5	1647	2515	1911
28759	Rhesus	Female	11.6		59	40000	320	1092.5	1217	1734
28759	Rhesus	Female	11.6		33	40000	113	128	116	126
28759	Rhesus	Female	11.6		120	4000	249	239	912.5	265
28759	Rhesus	Female	11.6		120	40000	265	912.5	1141.5	839.5
28759	Rhesus	Female	11.6		67	4000	1118.5	494	3035	580
28759	Rhesus	Female	11.6		67	40000	580	3035	2095	1870
28759	Rhesus	Female	11.6		5	4000	307	269	1431	282
28759	Rhesus	Female	11.6		57	40000	384.5	1450	2129	2081
28759	Rhesus	Female	11.6		24	4000	171	129	1090	184
28759	Rhesus	Female	11.6		135	4000	649	387	1647	337.5
28759	Rhesus	Female	11.6		24	40000	184	1090	636	921
28759	Rhesus	Female	11.6		14	40000	314	1185	1755	871.5
29027	Rhesus	Female	10.5		24	4000	143	278	1110	139.5
29027	Rhesus	Female	10.5		120	4000	182	537	1253	247
29027	Rhesus	Female	10.5		59	4000	262.5	NaN	1110	332
29027	Rhesus	Female	10.5		5	40000	225.5	1580	572	188
29027	Rhesus	Female	10.5		14	40000	318	1709	446	311
29027	Rhesus	Female	10.5		112	4000	663	385	2113	269
29027	Rhesus	Female	10.5		32	4000	467	1158	1483	228
29027	Rhesus	Female	10.5		135	40000	315	3028.5	686	292.5
29027	Rhesus	Female	10.5		33	40000	146	106	125	128
29027	Rhesus	Female	10.5		108	4000	701	388	2075	4647
29027	Rhesus	Female	10.5		112	40000	269	2113	769	302
29027	Rhesus	Female	10.5		108	40000	4647	2075	728.5	226
29027	Rhesus	Female	10.5		14	4000	553	2551	1709	318
29027	Rhesus	Female	10.5		5	4000	170	1093.5	1580	225.5
29027	Rhesus	Female	10.5		120	40000	247	1253	410	205
29027	Rhesus	Female	10.5		102	40000	297	917	388.5	231
29027	Rhesus	Female	10.5		57	40000	341	2090.5	596	352
29027	Rhesus	Female	10.5		33	4000	146	94	106	146
29027	Rhesus	Female	10.5		102	4000	372.5	514.5	917	297
29027	Rhesus	Female	10.5		135	4000	595	1775	3028.5	315
29027	Rhesus	Female	10.5		67	4000	1054.5	2194	3529	465
29027	Rhesus	Female	10.5		67	40000	465	3529	1109	410
29027	Rhesus	Female	10.5		24	40000	139.5	1110	431	162
29027	Rhesus	Female	10.5		59	40000	332	1110	372	313.5
29027	Rhesus	Female	10.5		32	40000	228	1483	745	160
29027	Rhesus	Female	10.5		57	4000	326.5	1140	2090.5	341
29093	Rhesus	Female	10.5		59	40000	201	1122	1427	224
29093	Rhesus	Female	10.5		59	4000	312	NaN	1122	201
29093	Rhesus	Female	10.5		5	40000	214	1178.5	1782	251.5
29093	Rhesus	Female	10.5		112	40000	243.5	1415.5	3032	251
29093	Rhesus	Female	10.5		108	4000	757.5	241	2320.5	275.5
29093	Rhesus	Female	10.5		120	4000	NaN	702	955.5	194
29093	Rhesus	Female	10.5		108	40000	275.5	2320.5	4865	203
29093	Rhesus	Female	10.5		33	40000	105.5	122	110	129
29093	Rhesus	Female	10.5		14	40000	416	1494.5	1600.5	237
29093	Rhesus	Female	10.5		112	4000	484.5	333.5	1415.5	243.5
29093	Rhesus	Female	10.5		102	40000	222.5	1075	1112	277
29093	Rhesus	Female	10.5		57	40000	229.5	2176	3273.5	335
29093	Rhesus	Female	10.5		14	4000	377	1648	1494.5	416
29093	Rhesus	Female	10.5		120	40000	194	955.5	1456.5	242.5
29093	Rhesus	Female	10.5		135	4000	735	2825	2276	221
29093	Rhesus	Female	10.5		135	40000	221	2276	3013	240
29093	Rhesus	Female	10.5		5	4000	274	1198.5	1178.5	214
29093	Rhesus	Female	10.5		33	4000	90	106	122	105.5
29093	Rhesus	Female	10.5		102	4000	374	593	1075	222.5
29093	Rhesus	Female	10.5		57	4000	341	1533.5	2176	229.5
29093	Rhesus	Female	10.5		67	40000	458	4901	5188	438
29093	Rhesus	Female	10.5		32	4000	162	2514	1363	191
29093	Rhesus	Female	10.5		67	4000	1032	1731	4901	458
29093	Rhesus	Female	10.5		32	40000	191	1363	1964.5	156
29093	Rhesus	Female	10.5		24	40000	152.5	928	954	167.5
29093	Rhesus	Female	10.5		24	4000	108	923	928	152.5
30260	Rhesus	Female	9.3		32	4000	252	1009	1490	192.5
30260	Rhesus	Female	9.3		112	40000	568	1682	1818	305.5
30260	Rhesus	Female	9.3		120	4000	300	538	1199.5	326.5
30260	Rhesus	Female	9.3		57	40000	378	2074.5	2599	425.5
30260	Rhesus	Female	9.3		135	4000	512.5	1679	1899	328
30260	Rhesus	Female	9.3		120	40000	326.5	1199.5	1329	227
30260	Rhesus	Female	9.3		112	4000	487.5	395.5	1682	568
30260	Rhesus	Female	9.3		59	4000	341.5	721	1120.5	267
30260	Rhesus	Female	9.3		59	40000	267	1120.5	1253	170
30260	Rhesus	Female	9.3		5	40000	292.5	2089	1022.5	229
30260	Rhesus	Female	9.3		67	40000	533	2396	2621.5	545.5
30260	Rhesus	Female	9.3		102	40000	270	722	1033.5	242.5
30260	Rhesus	Female	9.3		5	4000	260	1152.5	2089	292.5
30260	Rhesus	Female	9.3		67	4000	1250.5	1945.5	2396	533
30260	Rhesus	Female	9.3		24	4000	71	337	937	195
30260	Rhesus	Female	9.3		102	4000	1034.5	621	722	270
30260	Rhesus	Female	9.3		108	40000	366	1887.5	1959	226
30260	Rhesus	Female	9.3		14	40000	318	1574.5	1739	225.5
30260	Rhesus	Female	9.3		33	40000	130	149	109	89
30260	Rhesus	Female	9.3		24	40000	195	937	1310.5	153
30260	Rhesus	Female	9.3		57	4000	494	1379	2074.5	378
30260	Rhesus	Female	9.3		14	4000	481.5	1206.5	1574.5	318
30260	Rhesus	Female	9.3		33	4000	127	96.5	149	130
30260	Rhesus	Female	9.3		135	40000	328	1899	1759	368
30260	Rhesus	Female	9.3		32	40000	192.5	1490	1126	204
30260	Rhesus	Female	9.3		108	4000	704	436	1887.5	366
30452	Rhesus	Female	10		112	40000	273	1697	1940	249
30452	Rhesus	Female	10		14	4000	361	447	983	267.5
30452	Rhesus	Female	10		112	4000	482	255	1697	273
30452	Rhesus	Female	10		102	40000	266	979.5	1073.5	190.5
30452	Rhesus	Female	10		108	40000	210	1469	1809	218
30452	Rhesus	Female	10		5	40000	220	1172.5	974	158.5
30452	Rhesus	Female	10		120	4000	257.5	319	1147.5	175
30452	Rhesus	Female	10		120	40000	175	1147.5	1570	183
30452	Rhesus	Female	10		57	40000	297	1503	2151	214
30452	Rhesus	Female	10		135	4000	533	450	1678	321
30452	Rhesus	Female	10		135	40000	321	1678	1921	197.5
30452	Rhesus	Female	10		102	4000	222	294.5	979.5	266
30452	Rhesus	Female	10		67	4000	804	497	2532.5	460
30452	Rhesus	Female	10		33	4000	129.5	113	119.5	159
30452	Rhesus	Female	10		33	40000	159	119.5	98	96.5
30452	Rhesus	Female	10		59	4000	277	259	786	227
30452	Rhesus	Female	10		59	40000	227	786	1338	291
30452	Rhesus	Female	10		32	40000	183	956	1262	145
30452	Rhesus	Female	10		24	40000	145	979	948	98
30452	Rhesus	Female	10		67	40000	460	2532.5	3221	390.5
30452	Rhesus	Female	10		57	4000	370	364	1503	297
30452	Rhesus	Female	10		24	4000	113	130	979	145
30452	Rhesus	Female	10		5	4000	253	322.5	1172.5	220
30452	Rhesus	Female	10		14	40000	267.5	983	1670.5	738.5
30452	Rhesus	Female	10		108	4000	526	173	1469	210
30452	Rhesus	Female	10		32	4000	199	205	956	183
30509	Rhesus	Female	9.5		108	40000	238	1512	1790	249
30509	Rhesus	Female	9.5		112	4000	909	350.5	1403.5	265
30509	Rhesus	Female	9.5		102	4000	497	605	1052	256
30509	Rhesus	Female	9.5		32	4000	247	448	1388	184.5
30509	Rhesus	Female	9.5		33	40000	98	145	116	106
30509	Rhesus	Female	9.5		57	4000	523	926	1668	365.5
30509	Rhesus	Female	9.5		112	40000	265	1403.5	1723	386
30509	Rhesus	Female	9.5		5	40000	355	1245	1578	313
30509	Rhesus	Female	9.5		102	40000	256	1052	957	271
30509	Rhesus	Female	9.5		14	4000	582	2076	1394.5	692
30509	Rhesus	Female	9.5		120	4000	240	642.5	1120.5	257
30509	Rhesus	Female	9.5		108	4000	592.5	343	1512	238
30509	Rhesus	Female	9.5		135	40000	311	1730	2151	292
30509	Rhesus	Female	9.5		32	40000	184.5	1388	1240	184
30509	Rhesus	Female	9.5		67	40000	570	2315.5	3089	607
30509	Rhesus	Female	9.5		120	40000	257	1120.5	1047	280
30509	Rhesus	Female	9.5		135	4000	883	2149	1730	311
30509	Rhesus	Female	9.5		33	4000	147	126.5	145	98
30509	Rhesus	Female	9.5		24	4000	169	416	815	183
30509	Rhesus	Female	9.5		57	40000	365.5	1668	2801	555
30509	Rhesus	Female	9.5		59	40000	305	1275.5	1242	258
30509	Rhesus	Female	9.5		67	4000	1617.5	2819	2315.5	570
30509	Rhesus	Female	9.5		59	4000	829	1030	1275.5	305
30509	Rhesus	Female	9.5		5	4000	442	1358	1245	355
30509	Rhesus	Female	9.5		14	40000	692	1394.5	1407.5	336.5
30509	Rhesus	Female	9.5		24	40000	183	815	1239	104.5
30685	Rhesus	Female	9.5		14	4000	561	689	1335.5	181
30685	Rhesus	Female	9.5		112	40000	217	2076.5	1403	277.5
30685	Rhesus	Female	9.5		120	4000	582	536.5	1301	307.5
30685	Rhesus	Female	9.5		102	40000	378.5	1295	939	306
30685	Rhesus	Female	9.5		135	4000	1274	1888	2469	177.5
30685	Rhesus	Female	9.5		135	40000	177.5	2469	1666	312.5
30685	Rhesus	Female	9.5		112	4000	1185.5	330	2076.5	217
30685	Rhesus	Female	9.5		67	4000	1617	2406.5	3021	344
30685	Rhesus	Female	9.5		108	40000	146	1343	2115	242
30685	Rhesus	Female	9.5		33	40000	95.5	122	184.5	101.5
30685	Rhesus	Female	9.5		120	40000	307.5	1301	1634	248
30685	Rhesus	Female	9.5		59	40000	160	3003	2012	272
30685	Rhesus	Female	9.5		57	4000	425	877	2499.5	322
30685	Rhesus	Female	9.5		57	40000	322	2499.5	2314	367
30685	Rhesus	Female	9.5		59	4000	519	441	3003	160
30685	Rhesus	Female	9.5		102	4000	424	479.5	1295	378.5
30685	Rhesus	Female	9.5		24	4000	201	86	1424.5	137
30685	Rhesus	Female	9.5		24	40000	137	1424.5	1279	113.5
30685	Rhesus	Female	9.5		67	40000	344	3021	3437.5	421
30685	Rhesus	Female	9.5		5	40000	194	1913	1655	226
30685	Rhesus	Female	9.5		14	40000	181	1335.5	2378	438.5
30685	Rhesus	Female	9.5		33	4000	83	110	122	95.5
30685	Rhesus	Female	9.5		5	4000	339	689	1913	194
30685	Rhesus	Female	9.5		32	4000	189.5	1409	1804	106
30685	Rhesus	Female	9.5		32	40000	106	1804	1584	175
30685	Rhesus	Female	9.5		108	4000	1909.5	235.5	1343	146
31119	Rhesus	Male	9.2		102	40000	271	796.5	1406	155
31119	Rhesus	Male	9.2		112	4000	581.5	604	2281	303.5
31119	Rhesus	Male	9.2		120	4000	277	660.5	1239	245.5
31119	Rhesus	Male	9.2		32	40000	186	1208	2343.5	137
31119	Rhesus	Male	9.2		57	40000	341	1753	3514	228
31119	Rhesus	Male	9.2		112	40000	303.5	2281	1859	220
31119	Rhesus	Male	9.2		57	4000	381	1410	1753	341
31119	Rhesus	Male	9.2		5	4000	257.5	2134	1090.5	193
31119	Rhesus	Male	9.2		33	40000	147	133.5	134	105
31119	Rhesus	Male	9.2		59	4000	299.5	1207.5	1518.5	271.5
31119	Rhesus	Male	9.2		32	4000	246	966	1208	186
31119	Rhesus	Male	9.2		108	40000	213	2139.5	1517.5	275.5
31119	Rhesus	Male	9.2		120	40000	245.5	1239	1023	190
31119	Rhesus	Male	9.2		67	40000	396	3015.5	4453	244.5
31119	Rhesus	Male	9.2		14	4000	331	1620.5	1464.5	336
31119	Rhesus	Male	9.2		59	40000	271.5	1518.5	1424	155.5
31119	Rhesus	Male	9.2		135	4000	344.5	2033.5	1650	259.5
31119	Rhesus	Male	9.2		14	40000	336	1464.5	1984	149.5
31119	Rhesus	Male	9.2		102	4000	296.5	642	796.5	271
31119	Rhesus	Male	9.2		5	40000	193	1090.5	2691	160
31119	Rhesus	Male	9.2		108	4000	520.5	428	2139.5	213
31119	Rhesus	Male	9.2		33	4000	94	125	133.5	147
31119	Rhesus	Male	9.2		135	40000	259.5	1650	1856	188
31119	Rhesus	Male	9.2		24	40000	128	1111	1115	146.5
31119	Rhesus	Male	9.2		24	4000	178	377	1111	128
31119	Rhesus	Male	9.2		67	4000	603	3510	3015.5	396
31337	Rhesus	Female	8.9		112	40000	345	2781	1762	190
31337	Rhesus	Female	8.9		120	4000	306	713	888	209
31337	Rhesus	Female	8.9		57	40000	196	1088.5	2884	209
31337	Rhesus	Female	8.9		112	4000	558.5	8860	2781	345
31337	Rhesus	Female	8.9		102	4000	277	511.5	854	191.5
31337	Rhesus	Female	8.9		57	4000	589	1947	1088.5	196
31337	Rhesus	Female	8.9		14	40000	1838.5	1256	1080.5	181
31337	Rhesus	Female	8.9		59	40000	1536.5	1424.5	1179	137
31337	Rhesus	Female	8.9		120	40000	209	888	1561.5	173
31337	Rhesus	Female	8.9		59	4000	842	814	1424.5	1536.5
31337	Rhesus	Female	8.9		32	4000	161	1129	1172	120
31337	Rhesus	Female	8.9		32	40000	120	1172	566	120
31337	Rhesus	Female	8.9		5	40000	178.5	555	1392.5	133.5
31337	Rhesus	Female	8.9		102	40000	191.5	854	1021	232
31337	Rhesus	Female	8.9		14	4000	648	1622	1256	1838.5
31337	Rhesus	Female	8.9		108	4000	533.5	347	1594	116
31337	Rhesus	Female	8.9		24	4000	136	245	1289	93
31337	Rhesus	Female	8.9		135	4000	638.5	3843	1286.5	530.5
31337	Rhesus	Female	8.9		67	4000	1258.5	2046	3019	378
31337	Rhesus	Female	8.9		135	40000	530.5	1286.5	1317	172
31337	Rhesus	Female	8.9		108	40000	116	1594	1794	174
31337	Rhesus	Female	8.9		33	40000	142	125.5	78.5	72
31337	Rhesus	Female	8.9		5	4000	366	1622	555	178.5
31337	Rhesus	Female	8.9		33	4000	125.5	87	125.5	142
31337	Rhesus	Female	8.9		67	40000	378	3019	3734.5	195
31337	Rhesus	Female	8.9		24	40000	93	1289	443	100.5
31338	Rhesus	Female	8.9		120	4000	331	NaN	554	226
31338	Rhesus	Female	8.9		112	40000	225	779	1934	334.5
31338	Rhesus	Female	8.9		112	4000	1081	515	779	225
31338	Rhesus	Female	8.9		108	40000	255.5	715.5	1413	395
31338	Rhesus	Female	8.9		102	40000	227	496	794	271.5
31338	Rhesus	Female	8.9		57	4000	518	1258.5	761	301
31338	Rhesus	Female	8.9		5	4000	625	2206	457.5	239
31338	Rhesus	Female	8.9		120	40000	226	554	1153	256
31338	Rhesus	Female	8.9		135	40000	225.5	533	1935	295
31338	Rhesus	Female	8.9		108	4000	779	309.5	715.5	255.5
31338	Rhesus	Female	8.9		57	40000	301	761	2420	326.5
31338	Rhesus	Female	8.9		5	40000	239	457.5	1054	192.5
31338	Rhesus	Female	8.9		32	40000	160	478	1448.5	154
31338	Rhesus	Female	8.9		67	40000	369	955.5	2841	489
31338	Rhesus	Female	8.9		59	4000	438.5	1065	500.5	302
31338	Rhesus	Female	8.9		135	4000	924	1460.5	533	225.5
31338	Rhesus	Female	8.9		67	4000	1581.5	2561	955.5	369
31338	Rhesus	Female	8.9		24	4000	191	463.5	375	181
31338	Rhesus	Female	8.9		32	4000	310	473	478	160
31338	Rhesus	Female	8.9		59	40000	302	500.5	1274	339
31338	Rhesus	Female	8.9		33	40000	120	112	87	135.5
31338	Rhesus	Female	8.9		14	40000	216	394.5	1577	296
31338	Rhesus	Female	8.9		24	40000	181	375	700.5	134
31338	Rhesus	Female	8.9		102	4000	372	253	496	227
31338	Rhesus	Female	8.9		14	4000	513	2037	394.5	216
31338	Rhesus	Female	8.9		33	4000	95	175.5	112	120
31463	Rhesus	Female	8.4		67	40000	378	2773	2612	367
31463	Rhesus	Female	8.4		57	40000	277.5	1666	1502	360
31463	Rhesus	Female	8.4		59	40000	193	1124	1371.5	258
31463	Rhesus	Female	8.4		67	4000	1298	3169.5	2773	378
31463	Rhesus	Female	8.4		32	40000	176.5	1323.5	1141	192.5
31463	Rhesus	Female	8.4		5	40000	207	1183.5	949.5	203
31463	Rhesus	Female	8.4		120	4000	291	660.5	893	193
31463	Rhesus	Female	8.4		59	4000	496	1391	1124	193
31463	Rhesus	Female	8.4		24	4000	112	322.5	1265	122
31463	Rhesus	Female	8.4		24	40000	122	1265	773.5	116
31463	Rhesus	Female	8.4		102	4000	341.5	647	785	221
31463	Rhesus	Female	8.4		57	4000	369	1615.5	1666	277.5
31463	Rhesus	Female	8.4		108	4000	562	276	1309.5	233
31463	Rhesus	Female	8.4		108	40000	233	1309.5	1611.5	195
31463	Rhesus	Female	8.4		33	40000	109	85.5	122	108
31463	Rhesus	Female	8.4		120	40000	193	893	1318	233
31463	Rhesus	Female	8.4		32	4000	229.5	1010	1323.5	176.5
31463	Rhesus	Female	8.4		5	4000	NaN	2529	1183.5	207
31463	Rhesus	Female	8.4		14	40000	216	902	1488.5	218
31463	Rhesus	Female	8.4		102	40000	221	785	1035	227
31463	Rhesus	Female	8.4		112	40000	229	1642	1584.5	291.5
31463	Rhesus	Female	8.4		14	4000	387	1872	902	216
31463	Rhesus	Female	8.4		135	4000	811	2541	2053	239
31463	Rhesus	Female	8.4		135	40000	239	2053	1802	239
31463	Rhesus	Female	8.4		33	4000	89	101	85.5	109
31463	Rhesus	Female	8.4		112	4000	1062.5	329	1642	229
31641	Rhesus	Female	8.7		32	4000	145.5	1404	1161	159
31641	Rhesus	Female	8.7		33	40000	133	112	107	114
31641	Rhesus	Female	8.7		112	40000	286	1933	1517	163
31641	Rhesus	Female	8.7		120	40000	237	1232.5	858	275
31641	Rhesus	Female	8.7		5	40000	175	920.5	1316	198
31641	Rhesus	Female	8.7		120	4000	252	299	1232.5	237
31641	Rhesus	Female	8.7		102	40000	233	705.5	904.5	262
31641	Rhesus	Female	8.7		135	40000	348	1699.5	1903	211
31641	Rhesus	Female	8.7		33	4000	56	126.5	112	133
31641	Rhesus	Female	8.7		112	4000	513	377	1933	286
31641	Rhesus	Female	8.7		135	4000	525	2456	1699.5	348
31641	Rhesus	Female	8.7		59	40000	238.5	1783	796.5	181
31641	Rhesus	Female	8.7		67	40000	435.5	2890.5	1109.5	635
31641	Rhesus	Female	8.7		32	40000	159	1161	578	124
31641	Rhesus	Female	8.7		59	4000	286	1069	1783	238.5
31641	Rhesus	Female	8.7		57	40000	255	1408	2640	240
31641	Rhesus	Female	8.7		108	40000	22737	1383	1184	211.5
31641	Rhesus	Female	8.7		24	40000	141	1006	577	177
31641	Rhesus	Female	8.7		102	4000	300	767	705.5	233
31641	Rhesus	Female	8.7		67	4000	857	1812.5	2890.5	435.5
31641	Rhesus	Female	8.7		5	4000	298	1264	920.5	175
31641	Rhesus	Female	8.7		14	40000	158	1523	1318.5	177
31641	Rhesus	Female	8.7		108	4000	464	494	1383	22737
31641	Rhesus	Female	8.7		24	4000	160	1010.5	1006	141
31641	Rhesus	Female	8.7		57	4000	411	1393.5	1408	255
31641	Rhesus	Female	8.7		14	4000	470.5	2987.5	1523	158
32415	Rhesus	Female	7.4		120	4000	276	892.5	2268	231
32415	Rhesus	Female	7.4		33	40000	138	169	150.5	153
32415	Rhesus	Female	7.4		102	4000	247	702.5	1237	272
32415	Rhesus	Female	7.4		32	4000	255	1448	1591	178.5
32415	Rhesus	Female	7.4		120	40000	231	2268	1426	206
32415	Rhesus	Female	7.4		112	4000	911	414	2691	296
32415	Rhesus	Female	7.4		112	40000	296	2691	1935	191
32415	Rhesus	Female	7.4		5	40000	206	2181.5	3069	204
32415	Rhesus	Female	7.4		135	4000	604	2967	2545	256.5
32415	Rhesus	Female	7.4		135	40000	256.5	2545	2934	227.5
32415	Rhesus	Female	7.4		57	4000	391	1625	2293	264
32415	Rhesus	Female	7.4		59	4000	321.5	2668	1718	169
32415	Rhesus	Female	7.4		14	40000	297.5	2008	1519	243.5
32415	Rhesus	Female	7.4		59	40000	169	1718	1042	183
32415	Rhesus	Female	7.4		67	40000	376	5381	3230	344.5
32415	Rhesus	Female	7.4		57	40000	264	2293	3254	276
32415	Rhesus	Female	7.4		14	4000	634	2178	2008	297.5
32415	Rhesus	Female	7.4		102	40000	272	1237	488	286
32415	Rhesus	Female	7.4		108	40000	251	2452	2165.5	4781
32415	Rhesus	Female	7.4		24	40000	121	1508	1051	141
32415	Rhesus	Female	7.4		5	4000	265.5	1752	2181.5	206
32415	Rhesus	Female	7.4		67	4000	776	4168	5381	376
32415	Rhesus	Female	7.4		32	40000	178.5	1591	1755	195
32415	Rhesus	Female	7.4		33	4000	122	101	169	138
32415	Rhesus	Female	7.4		108	4000	753	335.5	2452	251
32415	Rhesus	Female	7.4		24	4000	119.5	394	1508	121
32521	Rhesus	Female	7.3		120	40000	224	1017	2035	267.5
32521	Rhesus	Female	7.3		67	4000	804	2275	2493	407
32521	Rhesus	Female	7.3		102	40000	273.5	963	982	254
32521	Rhesus	Female	7.3		120	4000	296	761	1017	224
32521	Rhesus	Female	7.3		59	4000	286	894	1169.5	211
32521	Rhesus	Female	7.3		59	40000	211	1169.5	2259.5	160
32521	Rhesus	Female	7.3		135	4000	571	2315	1680.5	264.5
32521	Rhesus	Female	7.3		112	4000	489	591	1508.5	296
32521	Rhesus	Female	7.3		102	4000	328.5	636.5	963	273.5
32521	Rhesus	Female	7.3		24	4000	158	361	1028.5	142
32521	Rhesus	Female	7.3		108	40000	231	2199	2788	332
32521	Rhesus	Female	7.3		135	40000	264.5	1680.5	3245	254
32521	Rhesus	Female	7.3		5	4000	294	1123	1182	204
32521	Rhesus	Female	7.3		108	4000	567	629.5	2199	231
32521	Rhesus	Female	7.3		32	40000	135	1041	1606.5	97
32521	Rhesus	Female	7.3		57	4000	456	1310	1183	333.5
32521	Rhesus	Female	7.3		67	40000	407	2493	3644.5	377.5
32521	Rhesus	Female	7.3		32	4000	246.5	567	1041	135
32521	Rhesus	Female	7.3		5	40000	204	1182	1530	203
32521	Rhesus	Female	7.3		24	40000	142	1028.5	983	134
32521	Rhesus	Female	7.3		33	40000	112	127.5	125	123
32521	Rhesus	Female	7.3		112	40000	296	1508.5	2567.5	300
32521	Rhesus	Female	7.3		14	4000	427	1072	1145	300
32521	Rhesus	Female	7.3		14	40000	300	1145	1488	239
32521	Rhesus	Female	7.3		33	4000	103	127	127.5	112
32521	Rhesus	Female	7.3		57	40000	333.5	1183	3105.5	371
32649	Rhesus	Male	8		102	4000	254.5	508.5	834.5	261
32649	Rhesus	Male	8		120	4000	291	NaN	1616	219.5
32649	Rhesus	Male	8		112	40000	271	2627	2837.5	277
32649	Rhesus	Male	8		135	40000	248.5	2264	4627	248
32649	Rhesus	Male	8		102	40000	261	834.5	1370.5	217.5
32649	Rhesus	Male	8		112	4000	632	338.5	2627	271
32649	Rhesus	Male	8		57	4000	571	2434.5	2402	334
32649	Rhesus	Male	8		57	40000	334	2402	2922	406
32649	Rhesus	Male	8		59	4000	417	1153.5	1531	217
32649	Rhesus	Male	8		108	40000	213	3508.5	2591	240.5
32649	Rhesus	Male	8		135	4000	556.5	2427	2264	248.5
32649	Rhesus	Male	8		33	40000	112.5	140.5	122.5	105
32649	Rhesus	Male	8		32	4000	214	1064	2017	121
32649	Rhesus	Male	8		5	40000	200.5	1408	2473.5	286
32649	Rhesus	Male	8		120	40000	219.5	1616	2234	234.5
32649	Rhesus	Male	8		14	40000	307.5	2083	2631	411
32649	Rhesus	Male	8		24	40000	137	1344.5	2315	183
32649	Rhesus	Male	8		108	4000	431	347.5	3508.5	213
32649	Rhesus	Male	8		32	40000	121	2017	2917	88
32649	Rhesus	Male	8		67	4000	1017.5	3702	5817	406
32649	Rhesus	Male	8		5	4000	346	2047	1408	200.5
32649	Rhesus	Male	8		24	4000	125.5	469	1344.5	137
32649	Rhesus	Male	8		33	4000	161	153.5	140.5	112.5
32649	Rhesus	Male	8		59	40000	217	1531	2278	247.5
32649	Rhesus	Male	8		67	40000	406	5817	5153	432
32649	Rhesus	Male	8		14	4000	354	1602.5	2083	307.5
32867	Rhesus	Male	8.2		32	4000	164	931	862	170.5
32867	Rhesus	Male	8.2		14	4000	301	5260	1456	216
32867	Rhesus	Male	8.2		14	40000	216	1456	1607.5	242
32867	Rhesus	Male	8.2		59	40000	208.5	884.5	1857.5	244.5
32867	Rhesus	Male	8.2		57	40000	326	1575	3179.5	384
32867	Rhesus	Male	8.2		5	40000	222	1252	1966	230
32867	Rhesus	Male	8.2		120	4000	191.5	760	1025	225
32867	Rhesus	Male	8.2		59	4000	270	1274	884.5	208.5
32867	Rhesus	Male	8.2		32	40000	170.5	862	2353	178.5
32867	Rhesus	Male	8.2		67	4000	474	2858	3191.5	458
32867	Rhesus	Male	8.2		112	40000	260	1820.5	2836	248
32867	Rhesus	Male	8.2		112	4000	330.5	917	1820.5	260
32867	Rhesus	Male	8.2		135	40000	240	1825	3226	221.5
32867	Rhesus	Male	8.2		108	40000	262	1694	3630	213
32867	Rhesus	Male	8.2		33	40000	129	128	127	137
32867	Rhesus	Male	8.2		102	40000	181	762.5	1343	307
32867	Rhesus	Male	8.2		57	4000	362	2115.5	1575	326
32867	Rhesus	Male	8.2		5	4000	207	1869.5	1252	222
32867	Rhesus	Male	8.2		33	4000	103	148	128	129
32867	Rhesus	Male	8.2		120	40000	225	1025	1447	231
32867	Rhesus	Male	8.2		135	4000	332	2344	1825	240
32867	Rhesus	Male	8.2		67	40000	458	3191.5	5484	425.5
32867	Rhesus	Male	8.2		108	4000	398	722.5	1694	262
32867	Rhesus	Male	8.2		102	4000	403	613	762.5	181
32867	Rhesus	Male	8.2		24	4000	139	303	1149	109
32867	Rhesus	Male	8.2		24	40000	109	1149	1471	124
32898	Rhesus	Male	8.2		102	40000	253	423.5	371	276
32898	Rhesus	Male	8.2		135	4000	1087	1657	684	227
32898	Rhesus	Male	8.2		14	40000	225	420	449	250.5
32898	Rhesus	Male	8.2		120	40000	207.5	481	313.5	313
32898	Rhesus	Male	8.2		32	4000	NaN	521	387	160.5
32898	Rhesus	Male	8.2		112	40000	150	626	453	253
32898	Rhesus	Male	8.2		102	4000	438	412	423.5	253
32898	Rhesus	Male	8.2		108	4000	702	316.5	849	199.5
32898	Rhesus	Male	8.2		67	40000	461.5	956	747	498
32898	Rhesus	Male	8.2		112	4000	882	289	626	150
32898	Rhesus	Male	8.2		120	4000	296	476	481	207.5
32898	Rhesus	Male	8.2		59	40000	188	487.5	414	184.5
32898	Rhesus	Male	8.2		5	40000	240.5	446	330	209
32898	Rhesus	Male	8.2		32	40000	160.5	387	267	270.5
32898	Rhesus	Male	8.2		57	4000	427	610	669	235
32898	Rhesus	Male	8.2		57	40000	235	669	589.5	357
32898	Rhesus	Male	8.2		67	4000	1539	1637.5	956	461.5
32898	Rhesus	Male	8.2		33	4000	134	116.5	138	102
32898	Rhesus	Male	8.2		24	40000	167	505	252.5	183
32898	Rhesus	Male	8.2		24	4000	97	252.5	505	167
32898	Rhesus	Male	8.2		14	4000	933	1678.5	420	225
32898	Rhesus	Male	8.2		108	40000	199.5	849	456	417.5
32898	Rhesus	Male	8.2		59	4000	616	808	487.5	188
32898	Rhesus	Male	8.2		5	4000	504	694	446	240.5
32898	Rhesus	Male	8.2		33	40000	102	138	122	135
32898	Rhesus	Male	8.2		135	40000	227	684	561	366.5
33090	Rhesus	Female	6.6		59	4000	610	522	1226	268
33090	Rhesus	Female	6.6		112	4000	875	301.5	1704.5	300
33090	Rhesus	Female	6.6		57	4000	501.5	735	1563.5	296.5
33090	Rhesus	Female	6.6		67	4000	1024	1432.5	2283.5	494
33090	Rhesus	Female	6.6		102	4000	295	420	763	295
33090	Rhesus	Female	6.6		102	40000	295	763	756	230
33090	Rhesus	Female	6.6		108	40000	259	1916	1598.5	197
33090	Rhesus	Female	6.6		33	40000	99	123	117.5	142
33090	Rhesus	Female	6.6		120	4000	317.5	413.5	936	209
33090	Rhesus	Female	6.6		32	4000	232	488	1021.5	189
33090	Rhesus	Female	6.6		32	40000	189	1021.5	976	146
33090	Rhesus	Female	6.6		33	4000	115	91.5	123	99
33090	Rhesus	Female	6.6		5	4000	272.5	648	1472.5	213.5
33090	Rhesus	Female	6.6		112	40000	300	1704.5	1252	199
33090	Rhesus	Female	6.6		5	40000	213.5	1472.5	810	131
33090	Rhesus	Female	6.6		108	4000	700	308	1916	259
33090	Rhesus	Female	6.6		24	4000	148	235	854	119.5
33090	Rhesus	Female	6.6		135	4000	618	1015	2241	241
33090	Rhesus	Female	6.6		135	40000	241	2241	1368	220
33090	Rhesus	Female	6.6		59	40000	268	1226	2155	212
33090	Rhesus	Female	6.6		14	4000	479	699	1467.5	251
33090	Rhesus	Female	6.6		14	40000	251	1467.5	838	233.5
33090	Rhesus	Female	6.6		120	40000	209	936	1137	179
33090	Rhesus	Female	6.6		67	40000	494	2283.5	2156	225.5
33090	Rhesus	Female	6.6		57	40000	296.5	1563.5	2059	278.5
33090	Rhesus	Female	6.6		24	40000	119.5	854	853	133
33229	Rhesus	Male	7.1		102	4000	213	332.5	485	230
33229	Rhesus	Male	7.1		67	40000	278.5	1194.5	2249	314
33229	Rhesus	Male	7.1		59	4000	629.5	426	587	144
33229	Rhesus	Male	7.1		57	40000	234.5	617.5	1353	263
33229	Rhesus	Male	7.1		32	4000	218	530	514	217
33229	Rhesus	Male	7.1		24	4000	708	320.5	462	114
33229	Rhesus	Male	7.1		102	40000	230	485	617.5	168
33229	Rhesus	Male	7.1		67	4000	1115.5	1028	1194.5	278.5
33229	Rhesus	Male	7.1		33	40000	166	99	146	113.5
33229	Rhesus	Male	7.1		120	4000	207	466	542	219
33229	Rhesus	Male	7.1		135	40000	184.5	790.5	1959.5	242
33229	Rhesus	Male	7.1		57	4000	468	631.5	617.5	234.5
33229	Rhesus	Male	7.1		5	4000	252	472	457	197
33229	Rhesus	Male	7.1		112	4000	1135.5	279	764	290
33229	Rhesus	Male	7.1		32	40000	217	514	908	177
33229	Rhesus	Male	7.1		108	40000	237	1160.5	1253	500.5
33229	Rhesus	Male	7.1		33	4000	79	119.5	99	166
33229	Rhesus	Male	7.1		112	40000	290	764	1208	204
33229	Rhesus	Male	7.1		135	4000	727.5	1268	790.5	184.5
33229	Rhesus	Male	7.1		14	40000	246.5	573.5	1171	165.5
33229	Rhesus	Male	7.1		14	4000	756	1255.5	573.5	246.5
33229	Rhesus	Male	7.1		120	40000	219	542	1020	192
33229	Rhesus	Male	7.1		108	4000	558	579	1160.5	237
33229	Rhesus	Male	7.1		5	40000	197	457	1397	213
33229	Rhesus	Male	7.1		59	40000	144	587	1364	413.5
33229	Rhesus	Male	7.1		24	40000	114	462	909	194
33920	Rhesus	Female	7.1		112	40000	192.5	1561	1648	168
33920	Rhesus	Female	7.1		120	40000	181	780	696.5	153
33920	Rhesus	Female	7.1		112	4000	691	299	1561	192.5
33920	Rhesus	Female	7.1		102	4000	456	598	806	215
33920	Rhesus	Female	7.1		5	40000	141	1063	1036	148
33920	Rhesus	Female	7.1		108	40000	251	1337	1681	265
33920	Rhesus	Female	7.1		33	40000	104	141	106	93
33920	Rhesus	Female	7.1		120	4000	292	782	780	181
33920	Rhesus	Female	7.1		102	40000	215	806	1123	141
33920	Rhesus	Female	7.1		57	40000	217.5	1447.5	2060	404
33920	Rhesus	Female	7.1		135	4000	878	1661.5	1214	189
33920	Rhesus	Female	7.1		14	4000	609.5	2318	933	300
33920	Rhesus	Female	7.1		59	40000	84.5	1129	607	158
33920	Rhesus	Female	7.1		67	4000	1632	2319	2251	200
33920	Rhesus	Female	7.1		33	4000	130	155	141	104
33920	Rhesus	Female	7.1		24	40000	107	1050	757	152
33920	Rhesus	Female	7.1		57	4000	519	1602	1447.5	217.5
33920	Rhesus	Female	7.1		14	40000	300	933	1268	134.5
33920	Rhesus	Female	7.1		32	40000	131	1214	879	142.5
33920	Rhesus	Female	7.1		5	4000	237	1308	1063	141
33920	Rhesus	Female	7.1		59	4000	331	1265	1129	84.5
33920	Rhesus	Female	7.1		32	4000	415	1080	1214	131
33920	Rhesus	Female	7.1		24	4000	2497	245	1050	107
33920	Rhesus	Female	7.1		67	40000	200	2251	2222	196
33920	Rhesus	Female	7.1		135	40000	189	1214	3208.5	134
33920	Rhesus	Female	7.1		108	4000	781	339	1337	251
34866	Rhesus	Male	5.3		135	4000	1164	3441.5	1887	171
34866	Rhesus	Male	5.3		120	4000	181	1009.5	994	228
34866	Rhesus	Male	5.3		120	40000	228	994	1041.5	312
34866	Rhesus	Male	5.3		112	4000	850.5	500	2953	NaN
34866	Rhesus	Male	5.3		5	40000	186.5	1699	1672.5	319
34866	Rhesus	Male	5.3		14	40000	NaN	1038	1306.5	213
34866	Rhesus	Male	5.3		67	4000	1056	2588	4705	3130.5
34866	Rhesus	Male	5.3		112	40000	NaN	2953	3241	195
34866	Rhesus	Male	5.3		59	4000	1645	1147	1967	NaN
34866	Rhesus	Male	5.3		32	4000	381	891	1274	60.5
34866	Rhesus	Male	5.3		59	40000	NaN	1967	1667	243
34866	Rhesus	Male	5.3		33	40000	121	154	163	97
34866	Rhesus	Male	5.3		57	40000	200	2055.5	1981	353
34866	Rhesus	Male	5.3		14	4000	343	1780	1038	NaN
34866	Rhesus	Male	5.3		57	4000	784	2767	2055.5	200
34866	Rhesus	Male	5.3		102	40000	189.5	954	919	231
34866	Rhesus	Male	5.3		135	40000	171	1887	2089	184
34866	Rhesus	Male	5.3		67	40000	3130.5	4705	4768	368
34866	Rhesus	Male	5.3		108	4000	1271	362	2363	186
34866	Rhesus	Male	5.3		24	4000	115	555	1967	18
34866	Rhesus	Male	5.3		5	4000	493	1464.5	1699	186.5
34866	Rhesus	Male	5.3		32	40000	60.5	1274	842	131.5
34866	Rhesus	Male	5.3		24	40000	18	1967	899.5	162
34866	Rhesus	Male	5.3		108	40000	186	2363	3061	279.5
34866	Rhesus	Male	5.3		33	4000	204	172	154	121
34866	Rhesus	Male	5.3		102	4000	287	504.5	954	189.5
35209	Rhesus	Male	5.2		120	40000	176	724	867	309.5
35209	Rhesus	Male	5.2		112	40000	NaN	1303.5	1386	260
35209	Rhesus	Male	5.2		5	40000	227	989	1039	176
35209	Rhesus	Male	5.2		108	4000	604	293	1251	186
35209	Rhesus	Male	5.2		102	40000	387	560	1150.5	208
35209	Rhesus	Male	5.2		135	40000	513	1302	1558	189
35209	Rhesus	Male	5.2		59	40000	89	990	757	271.5
35209	Rhesus	Male	5.2		14	40000	NaN	893	1081	855.5
35209	Rhesus	Male	5.2		135	4000	913.5	1052	1302	513
35209	Rhesus	Male	5.2		120	4000	352	180	724	176
35209	Rhesus	Male	5.2		32	40000	467	956	1014.5	237
35209	Rhesus	Male	5.2		24	40000	1387.5	856	806	181
35209	Rhesus	Male	5.2		5	4000	375.5	685	989	227
35209	Rhesus	Male	5.2		112	4000	650	251	1303.5	NaN
35209	Rhesus	Male	5.2		67	40000	14418.5	2135	2076.5	291.5
35209	Rhesus	Male	5.2		14	4000	1673	459	893	NaN
35209	Rhesus	Male	5.2		67	4000	572	896	2135	14418.5
35209	Rhesus	Male	5.2		59	4000	NaN	297.5	990	89
35209	Rhesus	Male	5.2		57	40000	312	1247.5	1701	361.5
35209	Rhesus	Male	5.2		102	4000	274	200	560	387
35209	Rhesus	Male	5.2		32	4000	103	63	956	467
35209	Rhesus	Male	5.2		24	4000	88	270.5	856	1387.5
35209	Rhesus	Male	5.2		108	40000	186	1251	1160.5	187.5
35209	Rhesus	Male	5.2		33	40000	216	124.5	114	122.5
35209	Rhesus	Male	5.2		57	4000	466	329.5	1247.5	312
35209	Rhesus	Male	5.2		33	4000	102	148	124.5	216
35232	Rhesus	Male	5.2		32	4000	186	559	849	173
35232	Rhesus	Male	5.2		102	4000	346.5	412	694	249
35232	Rhesus	Male	5.2		108	40000	220	1471.5	2201	297.5
35232	Rhesus	Male	5.2		135	4000	884.5	1265.5	1468.5	247.5
35232	Rhesus	Male	5.2		108	4000	702.5	352	1471.5	220
35232	Rhesus	Male	5.2		57	4000	463	822	1408	272
35232	Rhesus	Male	5.2		5	4000	543	649	1239.5	250
35232	Rhesus	Male	5.2		120	4000	315	807	1049.5	214
35232	Rhesus	Male	5.2		112	40000	295	1679	2028	223
35232	Rhesus	Male	5.2		5	40000	250	1239.5	1389	140
35232	Rhesus	Male	5.2		67	4000	1258	1607.5	2118	414
35232	Rhesus	Male	5.2		102	40000	249	694	957	212
35232	Rhesus	Male	5.2		135	40000	247.5	1468.5	3492.5	157
35232	Rhesus	Male	5.2		24	40000	121	928	1135	143
35232	Rhesus	Male	5.2		33	4000	120.5	115.5	156.5	128
35232	Rhesus	Male	5.2		24	4000	140.5	344	928	121
35232	Rhesus	Male	5.2		59	4000	317	931	898.5	222.5
35232	Rhesus	Male	5.2		120	40000	214	1049.5	1217	472
35232	Rhesus	Male	5.2		14	40000	239	982.5	1750	329
35232	Rhesus	Male	5.2		14	4000	878.5	1179	982.5	239
35232	Rhesus	Male	5.2		112	4000	NaN	171.5	1679	295
35232	Rhesus	Male	5.2		32	40000	173	849	1943	234.5
35232	Rhesus	Male	5.2		59	40000	222.5	898.5	1669	245
35232	Rhesus	Male	5.2		33	40000	128	156.5	139	101
35232	Rhesus	Male	5.2		67	40000	414	2118	2851	302
35232	Rhesus	Male	5.2		57	40000	272	1408	2926	353.5
35242	Rhesus	Male	4.7		33	40000	83	101.5	120.5	123
35242	Rhesus	Male	4.7		24	4000	167	230.5	561.5	134.5
35242	Rhesus	Male	4.7		112	4000	574	350.5	1136	240
35242	Rhesus	Male	4.7		135	40000	225	1175	1907	244
35242	Rhesus	Male	4.7		67	40000	288	1572	2818	691
35242	Rhesus	Male	4.7		120	4000	277.5	542	623	372
35242	Rhesus	Male	4.7		5	4000	220	890	652	196.5
35242	Rhesus	Male	4.7		120	40000	372	623	1087	270
35242	Rhesus	Male	4.7		59	40000	226	904	1161	534.5
35242	Rhesus	Male	4.7		57	4000	261	664.5	854	249.5
35242	Rhesus	Male	4.7		112	40000	240	1136	1876.5	255
35242	Rhesus	Male	4.7		135	4000	387	1319	1175	225
35242	Rhesus	Male	4.7		102	40000	225	543	757	337
35242	Rhesus	Male	4.7		14	4000	361	1195	700	209
35242	Rhesus	Male	4.7		24	40000	134.5	561.5	925	256.5
35242	Rhesus	Male	4.7		59	4000	252	687	904	226
35242	Rhesus	Male	4.7		67	4000	963	2095.5	1572	288
35242	Rhesus	Male	4.7		108	40000	336	795.5	1626	811
35242	Rhesus	Male	4.7		14	40000	209	700	1214	149
35242	Rhesus	Male	4.7		102	4000	197	528	543	225
35242	Rhesus	Male	4.7		108	4000	294	402	795.5	336
35242	Rhesus	Male	4.7		32	40000	235	529.5	1055	219
35242	Rhesus	Male	4.7		57	40000	249.5	854	2263	437
35242	Rhesus	Male	4.7		32	4000	171	771	529.5	235
35242	Rhesus	Male	4.7		5	40000	196.5	652	1262	206.5
35242	Rhesus	Male	4.7		33	4000	146.5	126	101.5	83
35413	Rhesus	Male	4.6		112	40000	395	1490	917.5	411
35413	Rhesus	Male	4.6		57	40000	282.5	1893	1187	743
35413	Rhesus	Male	4.6		120	40000	400	802	642	270
35413	Rhesus	Male	4.6		112	4000	1953	482.5	1490	395
35413	Rhesus	Male	4.6		108	40000	288	1284	718.5	245.5
35413	Rhesus	Male	4.6		5	4000	461	1499	1378	303
35413	Rhesus	Male	4.6		120	4000	NaN	759	802	400
35413	Rhesus	Male	4.6		59	40000	143.5	811	703	368
35413	Rhesus	Male	4.6		102	40000	412	665.5	504.5	303.5
35413	Rhesus	Male	4.6		67	40000	261	2920	1459	630
35413	Rhesus	Male	4.6		5	40000	303	1378	696	250
35413	Rhesus	Male	4.6		102	4000	3418	766	665.5	412
35413	Rhesus	Male	4.6		67	4000	1350	2778	2920	261
35413	Rhesus	Male	4.6		33	4000	90	163	136	123.5
35413	Rhesus	Male	4.6		33	40000	123.5	136	140.5	152
35413	Rhesus	Male	4.6		59	4000	NaN	1054	811	143.5
35413	Rhesus	Male	4.6		14	40000	161	1132	648	240
35413	Rhesus	Male	4.6		57	4000	735	1072	1893	282.5
35413	Rhesus	Male	4.6		24	40000	148	966	543	132
35413	Rhesus	Male	4.6		32	4000	218	1121	817	157.5
35413	Rhesus	Male	4.6		24	4000	186	373	966	148
35413	Rhesus	Male	4.6		32	40000	157.5	817	521	1562
35413	Rhesus	Male	4.6		14	4000	658	2164	1132	161
35413	Rhesus	Male	4.6		135	40000	275	1645	907	334
35413	Rhesus	Male	4.6		108	4000	NaN	270	1284	288
35413	Rhesus	Male	4.6		135	4000	948	2094	1645	275
35490	Rhesus	Male	4.5		102	4000	1846	414	498	186
35490	Rhesus	Male	4.5		32	4000	101	633.5	493	130
35490	Rhesus	Male	4.5		32	40000	130	493	1885	568
35490	Rhesus	Male	4.5		33	40000	97	132.5	101	153
35490	Rhesus	Male	4.5		108	4000	625	465.5	1089	189
35490	Rhesus	Male	4.5		120	4000	227	729	744	351
35490	Rhesus	Male	4.5		135	40000	184	951	2578.5	319
35490	Rhesus	Male	4.5		24	4000	128.5	273	578	110
35490	Rhesus	Male	4.5		57	4000	476.5	878	875.5	178
35490	Rhesus	Male	4.5		57	40000	178	875.5	2657	347.5
35490	Rhesus	Male	4.5		120	40000	351	744	1469	168
35490	Rhesus	Male	4.5		67	40000	246.5	1706	3482	494
35490	Rhesus	Male	4.5		24	40000	110	578	1467.5	117
35490	Rhesus	Male	4.5		112	40000	162.5	870	2545.5	1426.5
35490	Rhesus	Male	4.5		135	4000	1135	1782.5	951	184
35490	Rhesus	Male	4.5		5	40000	184	593.5	1930	296
35490	Rhesus	Male	4.5		14	40000	NaN	701	1969	250
35490	Rhesus	Male	4.5		14	4000	869	1578	701	NaN
35490	Rhesus	Male	4.5		5	4000	404	1267	593.5	184
35490	Rhesus	Male	4.5		102	40000	186	498	963.5	244
35490	Rhesus	Male	4.5		112	4000	936	330	870	162.5
35490	Rhesus	Male	4.5		108	40000	189	1089	2442	215
35490	Rhesus	Male	4.5		67	4000	1844	2170	1706	246.5
35490	Rhesus	Male	4.5		33	4000	49.5	133	132.5	97
35490	Rhesus	Male	4.5		59	4000	316	636	667	104
35490	Rhesus	Male	4.5		59	40000	104	667	1240	302
35524	Rhesus	Female	4.9		112	40000	245.5	1342.5	2105.5	193.5
35524	Rhesus	Female	4.9		102	40000	140	917	948	220
35524	Rhesus	Female	4.9		120	4000	524	716	1218.5	1248.5
35524	Rhesus	Female	4.9		120	40000	1248.5	1218.5	704	225.5
35524	Rhesus	Female	4.9		112	4000	636.5	259.5	1342.5	245.5
35524	Rhesus	Female	4.9		57	40000	240	1246	2427	258.5
35524	Rhesus	Female	4.9		5	40000	217	934	1214.5	218.5
35524	Rhesus	Female	4.9		57	4000	506	2060	1246	240
35524	Rhesus	Female	4.9		108	4000	787	311	1194	252.5
35524	Rhesus	Female	4.9		59	4000	615	920	1703	619
35524	Rhesus	Female	4.9		135	4000	743	2440	2191	274
35524	Rhesus	Female	4.9		33	40000	170	82	123.5	87
35524	Rhesus	Female	4.9		67	40000	290	2842	3017	244.5
35524	Rhesus	Female	4.9		5	4000	239.5	1547	934	217
35524	Rhesus	Female	4.9		59	40000	619	1703	1043	124.5
35524	Rhesus	Female	4.9		32	40000	126	1217.5	1234	136
35524	Rhesus	Female	4.9		24	4000	117	312	797	211
35524	Rhesus	Female	4.9		14	4000	525	1804.5	1032	265
35524	Rhesus	Female	4.9		102	4000	349.5	563	917	140
35524	Rhesus	Female	4.9		67	4000	1227	2674	2842	290
35524	Rhesus	Female	4.9		14	40000	265	1032	797	224.5
35524	Rhesus	Female	4.9		24	40000	211	797	1101	85
35524	Rhesus	Female	4.9		33	4000	119.5	196	82	170
35524	Rhesus	Female	4.9		108	40000	252.5	1194	2074	207
35524	Rhesus	Female	4.9		135	40000	274	2191	1923	179.5
35524	Rhesus	Female	4.9		32	4000	223	1585.5	1217.5	126
35645	Rhesus	Male	4.3		112	4000	1126	444	1430.5	292
35645	Rhesus	Male	4.3		24	4000	164	345	802.5	119
35645	Rhesus	Male	4.3		14	40000	230	1477	408	236
35645	Rhesus	Male	4.3		59	40000	277.5	1109.5	419.5	397.5
35645	Rhesus	Male	4.3		102	4000	323	524.5	736	248
35645	Rhesus	Male	4.3		32	4000	156	674	1390	124
35645	Rhesus	Male	4.3		57	4000	601.5	883	1623	318.5
35645	Rhesus	Male	4.3		120	4000	333	422	827	219
35645	Rhesus	Male	4.3		59	4000	547	869	1109.5	277.5
35645	Rhesus	Male	4.3		102	40000	248	736	387	301
35645	Rhesus	Male	4.3		135	40000	242	2345.5	632.5	276
35645	Rhesus	Male	4.3		57	40000	318.5	1623	696	422
35645	Rhesus	Male	4.3		112	40000	292	1430.5	552.5	263
35645	Rhesus	Male	4.3		14	4000	322.5	1246	1477	230
35645	Rhesus	Male	4.3		135	4000	900	1357	2345.5	242
35645	Rhesus	Male	4.3		108	40000	248.5	2048	594	224
35645	Rhesus	Male	4.3		33	40000	122.5	119	142	147.5
35645	Rhesus	Male	4.3		120	40000	219	827	469	272
35645	Rhesus	Male	4.3		32	40000	124	1390	393	167.5
35645	Rhesus	Male	4.3		5	4000	258	1012.5	1200	224
35645	Rhesus	Male	4.3		5	40000	224	1200	421.5	194
35645	Rhesus	Male	4.3		108	4000	627	356	2048	248.5
35645	Rhesus	Male	4.3		33	4000	105.5	113	119	122.5
35645	Rhesus	Male	4.3		24	40000	119	802.5	342	146
35645	Rhesus	Male	4.3		67	4000	1036	1921.5	2714.5	375
35645	Rhesus	Male	4.3		67	40000	375	2714.5	711	503
35679	Rhesus	Male	4.4		32	40000	185	999	1486.5	297
35679	Rhesus	Male	4.4		24	4000	592	402	933	82.5
35679	Rhesus	Male	4.4		102	4000	NaN	890	1134	182.5
35679	Rhesus	Male	4.4		32	4000	1873	1806	999	185
35679	Rhesus	Male	4.4		135	40000	317	1757	2717.5	392
35679	Rhesus	Male	4.4		67	40000	258	2250.5	2641	535
35679	Rhesus	Male	4.4		112	4000	1349	434	1602.5	176
35679	Rhesus	Male	4.4		5	4000	566.5	1367	898.5	178
35679	Rhesus	Male	4.4		57	40000	220	1531	2993	359
35679	Rhesus	Male	4.4		5	40000	178	898.5	1696	200.5
35679	Rhesus	Male	4.4		33	4000	212.5	119	103	74.5
35679	Rhesus	Male	4.4		57	4000	549	1450.5	1531	220
35679	Rhesus	Male	4.4		135	4000	NaN	2825	1757	317
35679	Rhesus	Male	4.4		108	40000	153	1302	2355	308
35679	Rhesus	Male	4.4		59	40000	146	845	1363	264
35679	Rhesus	Male	4.4		24	40000	82.5	933	1171	179
35679	Rhesus	Male	4.4		120	4000	412	728	917	266
35679	Rhesus	Male	4.4		120	40000	266	917	1252.5	244
35679	Rhesus	Male	4.4		67	4000	2120	3393	2250.5	258
35679	Rhesus	Male	4.4		14	4000	639	4274	1101	230
35679	Rhesus	Male	4.4		102	40000	182.5	1134	737	365.5
35679	Rhesus	Male	4.4		108	4000	NaN	477	1302	153
35679	Rhesus	Male	4.4		59	4000	443	1198	845	146
35679	Rhesus	Male	4.4		33	40000	74.5	103	124	113
35679	Rhesus	Male	4.4		14	40000	230	1101	1321	336
35679	Rhesus	Male	4.4		112	40000	176	1602.5	2919	274
35725	Rhesus	Female	4.3		102	4000	329.5	736.5	863	303
35725	Rhesus	Female	4.3		135	4000	722	2129	2335	298
35725	Rhesus	Female	4.3		32	4000	207.5	921	1065	184
35725	Rhesus	Female	4.3		32	40000	184	1065	1143	130
35725	Rhesus	Female	4.3		112	4000	794	392	2874	256
35725	Rhesus	Female	4.3		5	4000	288.5	1280	911	186
35725	Rhesus	Female	4.3		108	4000	419	353	1959	292
35725	Rhesus	Female	4.3		67	4000	1122	2530	3090.5	471
35725	Rhesus	Female	4.3		33	4000	154	103	119	97
35725	Rhesus	Female	4.3		57	4000	385	1237.5	1716	348
35725	Rhesus	Female	4.3		120	4000	280	687	1270	314
35725	Rhesus	Female	4.3		5	40000	186	911	1191	247
35725	Rhesus	Female	4.3		59	40000	263.5	1520	1486	227
35725	Rhesus	Female	4.3		24	4000	160.5	256	1124.5	112
35725	Rhesus	Female	4.3		24	40000	112	1124.5	976	148
35725	Rhesus	Female	4.3		102	40000	303	863	950	377
35725	Rhesus	Female	4.3		59	4000	309	839	1520	263.5
35725	Rhesus	Female	4.3		67	40000	471	3090.5	3148	447
35725	Rhesus	Female	4.3		33	40000	97	119	112	122.5
35725	Rhesus	Female	4.3		112	40000	256	2874	2297	303
35725	Rhesus	Female	4.3		135	40000	298	2335	2896	260
35725	Rhesus	Female	4.3		108	40000	292	1959	1508	268
35725	Rhesus	Female	4.3		14	4000	531	2512	1867	220.5
35725	Rhesus	Female	4.3		14	40000	220.5	1867	2340	243
35725	Rhesus	Female	4.3		57	40000	348	1716	2242.5	347
35725	Rhesus	Female	4.3		120	40000	314	1270	1131	212
35742	Rhesus	Female	4.4		112	40000	254.5	1603	1734	360
35742	Rhesus	Female	4.4		120	4000	317	498	1115	285
35742	Rhesus	Female	4.4		112	4000	422	327.5	1603	254.5
35742	Rhesus	Female	4.4		108	4000	615	279	782.5	338
35742	Rhesus	Female	4.4		14	40000	286	1315	1369.5	307
35742	Rhesus	Female	4.4		57	40000	390	1669	1435	358
35742	Rhesus	Female	4.4		102	40000	310.5	831	709	269
35742	Rhesus	Female	4.4		5	40000	241	1345	1401	276
35742	Rhesus	Female	4.4		120	40000	285	1115	922	282
35742	Rhesus	Female	4.4		59	4000	384	890.5	1064	358.5
35742	Rhesus	Female	4.4		59	40000	358.5	1064	1338	179
35742	Rhesus	Female	4.4		67	4000	841	1851	2934	464
35742	Rhesus	Female	4.4		14	4000	540	1145	1315	286
35742	Rhesus	Female	4.4		57	4000	392	1066	1669	390
35742	Rhesus	Female	4.4		102	4000	398	611	831	310.5
35742	Rhesus	Female	4.4		108	40000	338	782.5	1487.5	324
35742	Rhesus	Female	4.4		32	40000	228	1047	1268	215
35742	Rhesus	Female	4.4		135	4000	485	1713	1685	298.5
35742	Rhesus	Female	4.4		135	40000	298.5	1685	1593	354
35742	Rhesus	Female	4.4		5	4000	297	1154	1345	241
35742	Rhesus	Female	4.4		24	4000	171	261	941	124
35742	Rhesus	Female	4.4		32	4000	270	695	1047	228
35742	Rhesus	Female	4.4		33	4000	121	121	136	102
35742	Rhesus	Female	4.4		33	40000	102	136	96	108
35742	Rhesus	Female	4.4		67	40000	464	2934	1937	455
35742	Rhesus	Female	4.4		24	40000	124	941	988	171.5
36477	Rhesus	Female	3.5		120	4000	471	764	897	NaN
36477	Rhesus	Female	3.5		57	40000	435	2579	3009	369
36477	Rhesus	Female	3.5		112	4000	1339	660	1841	473
36477	Rhesus	Female	3.5		59	4000	541	1141.5	1254.5	319
36477	Rhesus	Female	3.5		59	40000	319	1254.5	1374.5	239
36477	Rhesus	Female	3.5		108	4000	772.5	238	1722	278
36477	Rhesus	Female	3.5		102	40000	338	905	932	234
36477	Rhesus	Female	3.5		5	4000	394	1959.5	1149	322
36477	Rhesus	Female	3.5		112	40000	473	1841	1375	274
36477	Rhesus	Female	3.5		120	40000	NaN	897	1483.5	248.5
36477	Rhesus	Female	3.5		102	4000	619	619	905	338
36477	Rhesus	Female	3.5		33	40000	114	129	114	99
36477	Rhesus	Female	3.5		14	40000	677.5	1514	1000	269
36477	Rhesus	Female	3.5		5	40000	322	1149	1354.5	246.5
36477	Rhesus	Female	3.5		135	4000	1321	2741	2005.5	329
36477	Rhesus	Female	3.5		57	4000	656	1276	2579	435
36477	Rhesus	Female	3.5		14	4000	818	3050	1514	677.5
36477	Rhesus	Female	3.5		67	4000	2184	2873	2831	563
36477	Rhesus	Female	3.5		24	4000	194	407.5	1061	211
36477	Rhesus	Female	3.5		108	40000	278	1722	2026	219
36477	Rhesus	Female	3.5		32	40000	240	937.5	1033	223.5
36477	Rhesus	Female	3.5		33	4000	168	140.5	129	114
36477	Rhesus	Female	3.5		67	40000	563	2831	2268	398
36477	Rhesus	Female	3.5		32	4000	211	1105	937.5	240
36477	Rhesus	Female	3.5		135	40000	329	2005.5	2576	290
36477	Rhesus	Female	3.5		24	40000	211	1061	1363.5	128
36572	Rhesus	Male	3.5		57	40000	429	2698	1991	331
36572	Rhesus	Male	3.5		59	4000	345	1510	1533	405
36572	Rhesus	Male	3.5		135	40000	310	2380.5	2516	263
36572	Rhesus	Male	3.5		102	4000	329	662	1359	310.5
36572	Rhesus	Male	3.5		120	4000	406	923	1406	351
36572	Rhesus	Male	3.5		112	40000	271	3511.5	1974.5	279.5
36572	Rhesus	Male	3.5		135	4000	634	3265	2380.5	310
36572	Rhesus	Male	3.5		108	4000	522	495	2344.5	238
36572	Rhesus	Male	3.5		112	4000	634.5	570	3511.5	271
36572	Rhesus	Male	3.5		33	40000	132.5	162	139.5	95
36572	Rhesus	Male	3.5		120	40000	351	1406	736.5	248.5
36572	Rhesus	Male	3.5		57	4000	540	2059	2698	429
36572	Rhesus	Male	3.5		108	40000	238	2344.5	2064	415
36572	Rhesus	Male	3.5		5	40000	186	1991	1451	270
36572	Rhesus	Male	3.5		24	40000	199	1076.5	794	164.5
36572	Rhesus	Male	3.5		102	40000	310.5	1359	818	335.5
36572	Rhesus	Male	3.5		5	4000	318	2086	1991	186
36572	Rhesus	Male	3.5		24	4000	139.5	439	1076.5	199
36572	Rhesus	Male	3.5		32	40000	194.5	1200	893	117
36572	Rhesus	Male	3.5		67	4000	1384	2826.5	3995	571
36572	Rhesus	Male	3.5		14	4000	448.5	1365	1435	290
36572	Rhesus	Male	3.5		14	40000	290	1435	1384	296.5
36572	Rhesus	Male	3.5		33	4000	103	157.5	162	132.5
36572	Rhesus	Male	3.5		59	40000	405	1533	1289	262
36572	Rhesus	Male	3.5		32	4000	201	1459	1200	194.5
36572	Rhesus	Male	3.5		67	40000	571	3995	3840	702.5
36613	Rhesus	Female	3.4		112	4000	986	335	2115	310
36613	Rhesus	Female	3.4		32	40000	159	1300.5	1947	128
36613	Rhesus	Female	3.4		33	40000	152.5	148	169	95.5
36613	Rhesus	Female	3.4		102	40000	314	1037	895.5	210.5
36613	Rhesus	Female	3.4		32	4000	269	869	1300.5	159
36613	Rhesus	Female	3.4		135	40000	237	2414	3287	263
36613	Rhesus	Female	3.4		59	40000	173	1065	1845.5	278.5
36613	Rhesus	Female	3.4		102	4000	314	803	1037	314
36613	Rhesus	Female	3.4		59	4000	669	NaN	1065	173
36613	Rhesus	Female	3.4		5	40000	163	1862	2535	219
36613	Rhesus	Female	3.4		33	4000	130.5	136	148	152.5
36613	Rhesus	Female	3.4		112	40000	310	2115	1666	286.5
36613	Rhesus	Female	3.4		57	40000	359.5	2526.5	2839.5	380
36613	Rhesus	Female	3.4		108	4000	842	432	2288	331
36613	Rhesus	Female	3.4		108	40000	331	2288	3540	14160
36613	Rhesus	Female	3.4		67	40000	418	3204	2940	421
36613	Rhesus	Female	3.4		24	40000	129	1717	1551	165
36613	Rhesus	Female	3.4		135	4000	1748.5	3070	2414	237
36613	Rhesus	Female	3.4		120	40000	203	1084.5	1552	259
36613	Rhesus	Female	3.4		67	4000	2246.5	3362	3204	418
36613	Rhesus	Female	3.4		57	4000	1106.5	2396	2526.5	359.5
36613	Rhesus	Female	3.4		5	4000	577	1129.5	1862	163
36613	Rhesus	Female	3.4		120	4000	405.5	734	1084.5	203
36613	Rhesus	Female	3.4		14	4000	833	7302	1604	215.5
36613	Rhesus	Female	3.4		24	4000	132	361.5	1717	129
36613	Rhesus	Female	3.4		14	40000	215.5	1604	1503	196
36649	Rhesus	Female	3.6		108	40000	202.5	2826	1029.5	296
36649	Rhesus	Female	3.6		32	4000	234	624.5	1372.5	149
36649	Rhesus	Female	3.6		102	4000	328	460	1135	279.5
36649	Rhesus	Female	3.6		5	40000	154	2247.5	1014.5	210.5
36649	Rhesus	Female	3.6		112	4000	284	381	2196.5	235
36649	Rhesus	Female	3.6		108	4000	491	886	2826	202.5
36649	Rhesus	Female	3.6		14	4000	263	NaN	1974	282
36649	Rhesus	Female	3.6		135	40000	372	2803	2156	205.5
36649	Rhesus	Female	3.6		32	40000	149	1372.5	1220	169
36649	Rhesus	Female	3.6		112	40000	235	2196.5	2015	252
36649	Rhesus	Female	3.6		120	40000	154	1336	1312.5	245
36649	Rhesus	Female	3.6		135	4000	718	1361	2803	372
36649	Rhesus	Female	3.6		33	4000	148.5	98.5	87	127.5
36649	Rhesus	Female	3.6		120	4000	313.5	NaN	1336	154
36649	Rhesus	Female	3.6		57	40000	288	2025	2544	349.5
36649	Rhesus	Female	3.6		59	40000	249	2082.5	1132	213
36649	Rhesus	Female	3.6		67	4000	560	2621.5	3470.5	298
36649	Rhesus	Female	3.6		102	40000	279.5	1135	1081	293.5
36649	Rhesus	Female	3.6		59	4000	304	1333	2082.5	249
36649	Rhesus	Female	3.6		5	4000	315.5	1007.5	2247.5	154
36649	Rhesus	Female	3.6		14	40000	282	1974	1474.5	199
36649	Rhesus	Female	3.6		67	40000	298	3470.5	2253	452
36649	Rhesus	Female	3.6		57	4000	296	1163	2025	288
36649	Rhesus	Female	3.6		24	4000	129.5	241.5	1596	167.5
36649	Rhesus	Female	3.6		33	40000	127.5	87	105	124.5
36649	Rhesus	Female	3.6		24	40000	167.5	1596	1234	126
36712	Rhesus	Female	4.2		102	40000	318	830	842	268
36712	Rhesus	Female	4.2		5	40000	249	989	1438	259
36712	Rhesus	Female	4.2		57	40000	492	821.5	2393	443.5
36712	Rhesus	Female	4.2		59	40000	157	1346	889	287.5
36712	Rhesus	Female	4.2		67	4000	930	3587	2304	634
36712	Rhesus	Female	4.2		135	40000	318.5	1360.5	2352	279
36712	Rhesus	Female	4.2		59	4000	371	1287.5	1346	157
36712	Rhesus	Female	4.2		102	4000	401.5	595	830	318
36712	Rhesus	Female	4.2		108	40000	362	649.5	3330	298
36712	Rhesus	Female	4.2		32	40000	195	1001	1647	173
36712	Rhesus	Female	4.2		33	40000	109	85.5	68	127
36712	Rhesus	Female	4.2		108	4000	451	600	649.5	362
36712	Rhesus	Female	4.2		5	4000	356	1259	989	249
36712	Rhesus	Female	4.2		24	4000	149	279.5	772.5	124.5
36712	Rhesus	Female	4.2		135	4000	653	1679.5	1360.5	318.5
36712	Rhesus	Female	4.2		112	4000	891	502	1781	352
36712	Rhesus	Female	4.2		14	4000	532	2067	913	238
36712	Rhesus	Female	4.2		14	40000	238	913	1383	254
36712	Rhesus	Female	4.2		32	4000	149	489.5	1001	195
36712	Rhesus	Female	4.2		24	40000	124.5	772.5	762.5	158
36712	Rhesus	Female	4.2		57	4000	546	1428.5	821.5	492
36712	Rhesus	Female	4.2		120	40000	237	779	905	292.5
36712	Rhesus	Female	4.2		33	4000	103	97	85.5	109
36712	Rhesus	Female	4.2		67	40000	634	2304	2870	415.5
36712	Rhesus	Female	4.2		112	40000	352	1781	2349	299
36712	Rhesus	Female	4.2		120	4000	292	764	779	237
36723	Rhesus	Female	3.4		135	40000	236	2361.5	4499.5	273.5
36723	Rhesus	Female	3.4		33	40000	141.5	178	156	115
36723	Rhesus	Female	3.4		112	40000	323.5	2362	3864.5	207
36723	Rhesus	Female	3.4		108	40000	153.5	1792	2779.5	181
36723	Rhesus	Female	3.4		57	4000	496	2205	1741	267
36723	Rhesus	Female	3.4		112	4000	676.5	517	2362	323.5
36723	Rhesus	Female	3.4		120	4000	344	NaN	1226	254
36723	Rhesus	Female	3.4		120	40000	254	1226	2132	168
36723	Rhesus	Female	3.4		32	40000	650	2014	2170	183
36723	Rhesus	Female	3.4		67	40000	319.5	2554	4999	330
36723	Rhesus	Female	3.4		102	4000	362	602.5	997.5	256
36723	Rhesus	Female	3.4		102	40000	256	997.5	1633	256
36723	Rhesus	Female	3.4		135	4000	703	2945	2361.5	236
36723	Rhesus	Female	3.4		14	40000	172	1129	2426.5	234.5
36723	Rhesus	Female	3.4		5	4000	282	1960.5	1417	221.5
36723	Rhesus	Female	3.4		59	4000	330	NaN	1645	258
36723	Rhesus	Female	3.4		59	40000	258	1645	2024	210
36723	Rhesus	Female	3.4		33	4000	122	120	178	141.5
36723	Rhesus	Female	3.4		24	4000	186	420	1497	149
36723	Rhesus	Female	3.4		57	40000	267	1741	4034.5	309
36723	Rhesus	Female	3.4		32	4000	238.5	1125.5	2014	650
36723	Rhesus	Female	3.4		14	4000	528	3133.5	1129	172
36723	Rhesus	Female	3.4		67	4000	1137.5	3251	2554	319.5
36723	Rhesus	Female	3.4		24	40000	149	1497	1395	111
36723	Rhesus	Female	3.4		108	4000	554	375	1792	153.5
36723	Rhesus	Female	3.4		5	40000	221.5	1417	1874	217
36773	Rhesus	Male	3.5		57	4000	376.5	1506	1481.5	325
36773	Rhesus	Male	3.5		59	4000	307	NaN	973	241
36773	Rhesus	Male	3.5		112	4000	409	332	2644	318
36773	Rhesus	Male	3.5		112	40000	318	2644	1723	231
36773	Rhesus	Male	3.5		102	40000	236.5	1051.5	1110	292
36773	Rhesus	Male	3.5		32	4000	196.5	1476	1175	168
36773	Rhesus	Male	3.5		14	4000	342	4285	1546	279
36773	Rhesus	Male	3.5		120	4000	347	NaN	1198	243
36773	Rhesus	Male	3.5		120	40000	243	1198	1903.5	245
36773	Rhesus	Male	3.5		135	4000	550	2965	2085.5	295
36773	Rhesus	Male	3.5		5	4000	210	2600	1832	213.5
36773	Rhesus	Male	3.5		5	40000	213.5	1832	3021	216
36773	Rhesus	Male	3.5		102	4000	380	789.5	1051.5	236.5
36773	Rhesus	Male	3.5		59	40000	241	973	2290	225
36773	Rhesus	Male	3.5		67	40000	529	2648	5068	472
36773	Rhesus	Male	3.5		135	40000	295	2085.5	2926	258
36773	Rhesus	Male	3.5		14	40000	279	1546	1801	161
36773	Rhesus	Male	3.5		57	40000	325	1481.5	4177	338
36773	Rhesus	Male	3.5		67	4000	852.5	4015	2648	529
36773	Rhesus	Male	3.5		32	40000	168	1175	2630	142
36773	Rhesus	Male	3.5		24	40000	148.5	1188	1941	121
36773	Rhesus	Male	3.5		33	40000	100	140	130	101
36773	Rhesus	Male	3.5		108	40000	308.5	1285	2024	310
36773	Rhesus	Male	3.5		108	4000	555	NaN	1285	308.5
36773	Rhesus	Male	3.5		24	4000	176.5	246.5	1188	148.5
36773	Rhesus	Male	3.5		33	4000	111	NaN	140	100
36828	Rhesus	Female	3.4		120	4000	274	820	881.5	1264.5
36828	Rhesus	Female	3.4		5	4000	251	1986	944	182.5
36828	Rhesus	Female	3.4		120	40000	1264.5	881.5	1225.5	219
36828	Rhesus	Female	3.4		112	4000	676	506	3220	215.5
36828	Rhesus	Female	3.4		108	4000	662.5	461	2669.5	316
36828	Rhesus	Female	3.4		112	40000	215.5	3220	3099.5	303
36828	Rhesus	Female	3.4		135	4000	898.5	1855	1938	244
36828	Rhesus	Female	3.4		57	40000	305	1298	1953.5	264.5
36828	Rhesus	Female	3.4		102	40000	361.5	710	1141	179
36828	Rhesus	Female	3.4		14	4000	433.5	2899	1511	208
36828	Rhesus	Female	3.4		32	4000	243	1119.5	984	156.5
36828	Rhesus	Female	3.4		59	4000	417	828	1411	213
36828	Rhesus	Female	3.4		59	40000	213	1411	1502	203
36828	Rhesus	Female	3.4		5	40000	182.5	944	1632	127
36828	Rhesus	Female	3.4		67	40000	422	2413.5	3840	519
36828	Rhesus	Female	3.4		57	4000	471	1369	1298	305
36828	Rhesus	Female	3.4		102	4000	329	831	710	361.5
36828	Rhesus	Female	3.4		67	4000	889	3170.5	2413.5	422
36828	Rhesus	Female	3.4		32	40000	156.5	984	2078.5	139.5
36828	Rhesus	Female	3.4		33	4000	159.5	151	116	71
36828	Rhesus	Female	3.4		33	40000	71	116	124	85
36828	Rhesus	Female	3.4		108	40000	316	2669.5	2618.5	218
36828	Rhesus	Female	3.4		24	4000	116	427	826	118.5
36828	Rhesus	Female	3.4		24	40000	118.5	826	944	176.5
36828	Rhesus	Female	3.4		14	40000	208	1511	1600	201
36828	Rhesus	Female	3.4		135	40000	244	1938	1757	268
36860	Rhesus	Male	3.3		59	4000	147	1404	1724	165.5
36860	Rhesus	Male	3.3		59	40000	165.5	1724	2031	177
36860	Rhesus	Male	3.3		14	40000	278	1831	2254	197.5
36860	Rhesus	Male	3.3		120	4000	319	937	1171.5	272.5
36860	Rhesus	Male	3.3		112	4000	698	360	3133	256
36860	Rhesus	Male	3.3		135	4000	614.5	2604	2439	238.5
36860	Rhesus	Male	3.3		32	4000	244.5	800	1142	146
36860	Rhesus	Male	3.3		112	40000	256	3133	3686	163
36860	Rhesus	Male	3.3		120	40000	272.5	1171.5	1191	184
36860	Rhesus	Male	3.3		57	4000	379	1617	1658	265
36860	Rhesus	Male	3.3		14	4000	401	2916	1831	278
36860	Rhesus	Male	3.3		33	40000	99.5	97	148	90
36860	Rhesus	Male	3.3		102	4000	373.5	684	1101	256
36860	Rhesus	Male	3.3		67	40000	318	3827.5	4038	238
36860	Rhesus	Male	3.3		57	40000	265	1658	3111	255
36860	Rhesus	Male	3.3		5	40000	158	1797	1991	241.5
36860	Rhesus	Male	3.3		67	4000	1040	4043.5	3827.5	318
36860	Rhesus	Male	3.3		33	4000	99	153	97	99.5
36860	Rhesus	Male	3.3		108	4000	525	348	1743	201
36860	Rhesus	Male	3.3		135	40000	238.5	2439	2354	266.5
36860	Rhesus	Male	3.3		32	40000	146	1142	2002	155
36860	Rhesus	Male	3.3		24	4000	101	435	1364.5	159
36860	Rhesus	Male	3.3		5	4000	445	1710	1797	158
36860	Rhesus	Male	3.3		108	40000	201	1743	3933	209.5
36860	Rhesus	Male	3.3		102	40000	256	1101	1328.5	192
36860	Rhesus	Male	3.3		24	40000	159	1364.5	1436	120.5
37544	Rhesus	Male	2.6		57	40000	314	2095	2580.5	258.5
37544	Rhesus	Male	2.6		59	4000	427	686.5	1237	292
37544	Rhesus	Male	2.6		33	40000	172.5	90	129	97
37544	Rhesus	Male	2.6		120	4000	207	610	1116	311
37544	Rhesus	Male	2.6		112	4000	677.5	318.5	2025	229
37544	Rhesus	Male	2.6		102	40000	296	1241	879	284
37544	Rhesus	Male	2.6		5	40000	226	1974	1878	177
37544	Rhesus	Male	2.6		24	40000	147	1122	1358	135.5
37544	Rhesus	Male	2.6		102	4000	323	556	1241	296
37544	Rhesus	Male	2.6		108	40000	292	2250	1706.5	173
37544	Rhesus	Male	2.6		24	4000	115	297	1122	147
37544	Rhesus	Male	2.6		32	40000	187	1782	1071	399.5
37544	Rhesus	Male	2.6		108	4000	550	314.5	2250	292
37544	Rhesus	Male	2.6		5	4000	318.5	1014	1974	226
37544	Rhesus	Male	2.6		14	40000	474	1754.5	1349.5	293
37544	Rhesus	Male	2.6		135	40000	321	2623	1341.5	195.5
37544	Rhesus	Male	2.6		33	4000	121	87	90	172.5
37544	Rhesus	Male	2.6		14	4000	447	1353	1754.5	474
37544	Rhesus	Male	2.6		32	4000	148	523	1782	187
37544	Rhesus	Male	2.6		67	4000	926.5	1688	2900	605
37544	Rhesus	Male	2.6		57	4000	384	1018	2095	314
37544	Rhesus	Male	2.6		135	4000	686	1542	2623	321
37544	Rhesus	Male	2.6		59	40000	292	1237	1032	456
37544	Rhesus	Male	2.6		112	40000	229	2025	1343	302
37544	Rhesus	Male	2.6		120	40000	311	1116	1350	223
37544	Rhesus	Male	2.6		67	40000	605	2900	2746	262
37693	Rhesus	Female	2.8		33	40000	89.5	129	115	114
37693	Rhesus	Female	2.8		59	40000	165	1066	2314	296
37693	Rhesus	Female	2.8		112	4000	827	336	2033	187
37693	Rhesus	Female	2.8		102	40000	299	977	1117	233
37693	Rhesus	Female	2.8		120	40000	179	1146	1330	219
37693	Rhesus	Female	2.8		67	4000	1683	2746.5	3255	241
37693	Rhesus	Female	2.8		108	40000	214	1954	2767	194
37693	Rhesus	Female	2.8		24	40000	133	1014	1184.5	132.5
37693	Rhesus	Female	2.8		120	4000	304.5	846	1146	179
37693	Rhesus	Female	2.8		59	4000	423	2303	1066	165
37693	Rhesus	Female	2.8		24	4000	163	328	1014	133
37693	Rhesus	Female	2.8		14	40000	179	1732	1517	166
37693	Rhesus	Female	2.8		135	4000	827	2614	2199	207
37693	Rhesus	Female	2.8		102	4000	297.5	971.5	977	299
37693	Rhesus	Female	2.8		108	4000	835	396	1954	214
37693	Rhesus	Female	2.8		32	40000	164	988	2369	121
37693	Rhesus	Female	2.8		57	4000	564	1371.5	1570	274
37693	Rhesus	Female	2.8		57	40000	274	1570	3992	288
37693	Rhesus	Female	2.8		32	4000	245	1277	988	164
37693	Rhesus	Female	2.8		14	4000	889	2543.5	1732	179
37693	Rhesus	Female	2.8		33	4000	137	138.5	129	89.5
37693	Rhesus	Female	2.8		112	40000	187	2033	2420	179
37693	Rhesus	Female	2.8		5	40000	187.5	2257	1713	197.5
37693	Rhesus	Female	2.8		135	40000	207	2199	2828	219
37693	Rhesus	Female	2.8		67	40000	241	3255	4039	354
37693	Rhesus	Female	2.8		5	4000	270	1150	2257	187.5
37929	Rhesus	Female	3.1		57	40000	305	1249	2083	237
37929	Rhesus	Female	3.1		135	4000	673	1816	1812	193
37929	Rhesus	Female	3.1		59	40000	285	901	1143	168
37929	Rhesus	Female	3.1		120	40000	303	1090.5	1057	NaN
37929	Rhesus	Female	3.1		112	4000	723.5	404	2091.5	213
37929	Rhesus	Female	3.1		57	4000	488	1586	1249	305
37929	Rhesus	Female	3.1		102	4000	551.5	866	961	242
37929	Rhesus	Female	3.1		112	40000	213	2091.5	1145	175.5
37929	Rhesus	Female	3.1		120	4000	285	556.5	1090.5	303
37929	Rhesus	Female	3.1		59	4000	556.5	2010	901	285
37929	Rhesus	Female	3.1		14	40000	875	952	1331	155
37929	Rhesus	Female	3.1		67	4000	1592	2825	2722	265
37929	Rhesus	Female	3.1		33	40000	113	131	126	199
37929	Rhesus	Female	3.1		135	40000	193	1812	1653.5	200.5
37929	Rhesus	Female	3.1		32	4000	269	1022	1147	381.5
37929	Rhesus	Female	3.1		108	40000	270.5	1456	2004	1986
37929	Rhesus	Female	3.1		102	40000	242	961	1062	NaN
37929	Rhesus	Female	3.1		5	40000	218.5	1252	1219	181
37929	Rhesus	Female	3.1		14	4000	467.5	1659	952	875
37929	Rhesus	Female	3.1		5	4000	428	1745.5	1252	218.5
37929	Rhesus	Female	3.1		24	4000	122.5	333.5	1033	149
37929	Rhesus	Female	3.1		67	40000	265	2722	1887.5	254
37929	Rhesus	Female	3.1		108	4000	550	1102	1456	270.5
37929	Rhesus	Female	3.1		33	4000	93	149.5	131	113
37929	Rhesus	Female	3.1		32	40000	381.5	1147	916	138
37929	Rhesus	Female	3.1		24	40000	149	1033	928	125
HMN656902	Human	Male	21	Hispanic	5	4000	352	599	1389	182.5
HMN656902	Human	Male	21	Hispanic	5	40000	182.5	1389	1902	124
HMN656902	Human	Male	21	Hispanic	32	40000	205.5	1251	1891	103
HMN656902	Human	Male	21	Hispanic	57	4000	791.5	916	3723	181
HMN656902	Human	Male	21	Hispanic	57	40000	181	3723	5098	204
HMN656902	Human	Male	21	Hispanic	67	4000	1352	1112.5	3270	171
HMN656902	Human	Male	21	Hispanic	112	4000	844	198	1925	209.5
HMN656902	Human	Male	21	Hispanic	112	40000	209.5	1925	2115	205
HMN656902	Human	Male	21	Hispanic	135	40000	233	1963	2458	211
HMN656902	Human	Male	21	Hispanic	59	4000	405	377.5	1310.5	109
HMN656902	Human	Male	21	Hispanic	14	4000	533.5	580	1092	209
HMN656902	Human	Male	21	Hispanic	14	40000	209	1092	1402	171
HMN656902	Human	Male	21	Hispanic	120	4000	284	324	809	201.5
HMN656902	Human	Male	21	Hispanic	120	40000	201.5	809	985	222
HMN656902	Human	Male	21	Hispanic	59	40000	109	1310.5	1260	193
HMN656902	Human	Male	21	Hispanic	24	4000	122	181	1193	114.5
HMN656902	Human	Male	21	Hispanic	24	40000	114.5	1193	1006	112.5
HMN656902	Human	Male	21	Hispanic	108	4000	801	199.5	1789	186
HMN656902	Human	Male	21	Hispanic	33	4000	148	118	140	184
HMN656902	Human	Male	21	Hispanic	67	40000	171	3270	5023	181
HMN656902	Human	Male	21	Hispanic	135	4000	1183	869.5	1963	233
HMN656902	Human	Male	21	Hispanic	102	4000	369.5	310	586.5	128
HMN656902	Human	Male	21	Hispanic	108	40000	186	1789	2290.5	196
HMN656902	Human	Male	21	Hispanic	32	4000	241.5	357	1251	205.5
HMN656902	Human	Male	21	Hispanic	33	40000	184	140	116	135
HMN656902	Human	Male	21	Hispanic	102	40000	128	586.5	1123.5	177
HMN656903	Human	Male	21	Black	57	4000	343.5	2588.5	5563.5	208
HMN656903	Human	Male	21	Black	5	4000	276	2170	2632	142
HMN656903	Human	Male	21	Black	112	4000	374	323	5333.5	279
HMN656903	Human	Male	21	Black	24	4000	156	313.5	1356	106
HMN656903	Human	Male	21	Black	120	4000	241	533	1728	183.5
HMN656903	Human	Male	21	Black	102	4000	257.5	797	804	162
HMN656903	Human	Male	21	Black	59	4000	478	709	1663.5	127.5
HMN656903	Human	Male	21	Black	120	40000	183.5	1728	1018.5	182
HMN656903	Human	Male	21	Black	14	4000	377	2093	2731.5	193.5
HMN656903	Human	Male	21	Black	112	40000	279	5333.5	1879	333.5
HMN656903	Human	Male	21	Black	102	40000	162	804	1192	1093
HMN656903	Human	Male	21	Black	33	4000	153	173	173	83.5
HMN656903	Human	Male	21	Black	14	40000	193.5	2731.5	1536	112
HMN656903	Human	Male	21	Black	135	4000	309	2319	4048.5	202
HMN656903	Human	Male	21	Black	108	4000	392.5	291	3125.5	184
HMN656903	Human	Male	21	Black	108	40000	184	3125.5	1519	211
HMN656903	Human	Male	21	Black	32	40000	134	1693	1762	168
HMN656903	Human	Male	21	Black	24	40000	106	1356	653.5	160
HMN656903	Human	Male	21	Black	57	40000	208	5563.5	4667	220
HMN656903	Human	Male	21	Black	5	40000	142	2632	1069	191
HMN656903	Human	Male	21	Black	135	40000	202	4048.5	2819	187
HMN656903	Human	Male	21	Black	67	40000	196.5	6657	4365	416
HMN656903	Human	Male	21	Black	67	4000	567.5	3915	6657	196.5
HMN656903	Human	Male	21	Black	59	40000	127.5	1663.5	1420.5	1868.5
HMN656903	Human	Male	21	Black	33	40000	83.5	173	126	91.5
HMN656903	Human	Male	21	Black	32	4000	171.5	1141.5	1693	134
HMN656904	Human	Male	30	Black	14	40000	155	699	3879	178
HMN656904	Human	Male	30	Black	24	4000	150.5	417	1600	105
HMN656904	Human	Male	30	Black	57	4000	449.5	2497	3656	160
HMN656904	Human	Male	30	Black	102	40000	164	878	1558	167
HMN656904	Human	Male	30	Black	14	4000	495.5	2756	699	155
HMN656904	Human	Male	30	Black	67	40000	202	4304	6963	121.5
HMN656904	Human	Male	30	Black	112	4000	571	413	1868.5	227
HMN656904	Human	Male	30	Black	108	40000	199	5944	3816	111.5
HMN656904	Human	Male	30	Black	120	4000	274.5	864	934	297
HMN656904	Human	Male	30	Black	120	40000	297	934	2212	199
HMN656904	Human	Male	30	Black	24	40000	105	1600	1837.5	146
HMN656904	Human	Male	30	Black	5	40000	165.5	2583	2523	145
HMN656904	Human	Male	30	Black	112	40000	227	1868.5	4390	172.5
HMN656904	Human	Male	30	Black	135	40000	241.5	2203	4752	130.5
HMN656904	Human	Male	30	Black	32	40000	105.5	1859	3007	118
HMN656904	Human	Male	30	Black	102	4000	183	636	878	164
HMN656904	Human	Male	30	Black	108	4000	562	514	5944	199
HMN656904	Human	Male	30	Black	32	4000	270.5	856.5	1859	105.5
HMN656904	Human	Male	30	Black	33	40000	137.5	130	164.5	88
HMN656904	Human	Male	30	Black	59	40000	112	1670	2722.5	102.5
HMN656904	Human	Male	30	Black	5	4000	249.5	1291	2583	165.5
HMN656904	Human	Male	30	Black	57	40000	160	3656	5964	188.5
HMN656904	Human	Male	30	Black	59	4000	319	1220	1670	112
HMN656904	Human	Male	30	Black	67	4000	833	2835	4304	202
HMN656904	Human	Male	30	Black	135	4000	547.5	2006	2203	241.5
HMN656904	Human	Male	30	Black	33	4000	150	133	130	137.5
HMN656905	Human	Male	30	Black	102	40000	191	852	1734	164
HMN656905	Human	Male	30	Black	120	40000	177	645.5	1750.5	208.5
HMN656905	Human	Male	30	Black	33	40000	118	114	172.5	104.5
HMN656905	Human	Male	30	Black	112	4000	679	339	2363	194
HMN656905	Human	Male	30	Black	120	4000	253.5	690	645.5	177
HMN656905	Human	Male	30	Black	102	4000	194	583.5	852	191
HMN656905	Human	Male	30	Black	59	4000	241.5	1032	760	161
HMN656905	Human	Male	30	Black	108	40000	174.5	1607	2518	184
HMN656905	Human	Male	30	Black	112	40000	194	2363	4488	189
HMN656905	Human	Male	30	Black	57	40000	240.5	2796.5	4790.5	171
HMN656905	Human	Male	30	Black	5	40000	138.5	1544	3911	134.5
HMN656905	Human	Male	30	Black	59	40000	161	760	1312	140.5
HMN656905	Human	Male	30	Black	57	4000	483	1279	2796.5	240.5
HMN656905	Human	Male	30	Black	108	4000	523	386	1607	174.5
HMN656905	Human	Male	30	Black	135	4000	535	1502	2489	196
HMN656905	Human	Male	30	Black	67	4000	882	2136	3146	225
HMN656905	Human	Male	30	Black	32	40000	127	1973	3252	120.5
HMN656905	Human	Male	30	Black	5	4000	317.5	1050.5	1544	138.5
HMN656905	Human	Male	30	Black	14	4000	421	1608.5	1131	205
HMN656905	Human	Male	30	Black	135	40000	196	2489	3077	189.5
HMN656905	Human	Male	30	Black	67	40000	225	3146	5854	158
HMN656905	Human	Male	30	Black	33	4000	144	113	114	118
HMN656905	Human	Male	30	Black	32	4000	201	1180	1973	127
HMN656905	Human	Male	30	Black	24	40000	134	753	1968	126
HMN656905	Human	Male	30	Black	24	4000	147	288	753	134
HMN656905	Human	Male	30	Black	14	40000	205	1131	3592	192
HMN656906	Human	Male	26	Hispanic	112	4000	664	409	1636	289
HMN656906	Human	Male	26	Hispanic	108	40000	285	1836	1171	153.5
HMN656906	Human	Male	26	Hispanic	102	40000	470	712	582.5	171.5
HMN656906	Human	Male	26	Hispanic	57	4000	878.5	1181	3046.5	297
HMN656906	Human	Male	26	Hispanic	112	40000	289	1636	1391.5	207
HMN656906	Human	Male	26	Hispanic	120	40000	226	1278	783	205
HMN656906	Human	Male	26	Hispanic	5	4000	589	750	1015.5	245
HMN656906	Human	Male	26	Hispanic	102	4000	318	496	712	470
HMN656906	Human	Male	26	Hispanic	108	4000	552	488	1836	285
HMN656906	Human	Male	26	Hispanic	135	40000	353	2284	900	171
HMN656906	Human	Male	26	Hispanic	67	40000	451.5	2544	2448.5	180
HMN656906	Human	Male	26	Hispanic	57	40000	297	3046.5	1873	191
HMN656906	Human	Male	26	Hispanic	59	4000	329	677.5	1101.5	375
HMN656906	Human	Male	26	Hispanic	120	4000	496	339	1278	226
HMN656906	Human	Male	26	Hispanic	32	40000	278	880.5	1012	123
HMN656906	Human	Male	26	Hispanic	24	40000	178	1204.5	784	149
HMN656906	Human	Male	26	Hispanic	5	40000	245	1015.5	793	170
HMN656906	Human	Male	26	Hispanic	135	4000	894	1449	2284	353
HMN656906	Human	Male	26	Hispanic	33	40000	118	116.5	127	114
HMN656906	Human	Male	26	Hispanic	59	40000	375	1101.5	646	152
HMN656906	Human	Male	26	Hispanic	24	4000	216	181.5	1204.5	178
HMN656906	Human	Male	26	Hispanic	14	4000	685	1543	2021.5	364
HMN656906	Human	Male	26	Hispanic	32	4000	280	643	880.5	278
HMN656906	Human	Male	26	Hispanic	67	4000	1446	1669	2544	451.5
HMN656906	Human	Male	26	Hispanic	33	4000	138	111.5	116.5	118
HMN656906	Human	Male	26	Hispanic	14	40000	364	2021.5	520	167
HMN656907	Human	Male	40	Hispanic	108	40000	2362	1187	810	414
HMN656907	Human	Male	40	Hispanic	5	4000	543	632	2390	212
HMN656907	Human	Male	40	Hispanic	32	4000	334	392	1376.5	362.5
HMN656907	Human	Male	40	Hispanic	102	40000	214	680.5	659.5	289
HMN656907	Human	Male	40	Hispanic	112	4000	1415.5	444.5	1439	441.5
HMN656907	Human	Male	40	Hispanic	120	4000	334	464	1071.5	302
HMN656907	Human	Male	40	Hispanic	57	40000	687	3342	1984	319
HMN656907	Human	Male	40	Hispanic	33	40000	150.5	147.5	97.5	158.5
HMN656907	Human	Male	40	Hispanic	120	40000	302	1071.5	682	286
HMN656907	Human	Male	40	Hispanic	112	40000	441.5	1439	1168	275.5
HMN656907	Human	Male	40	Hispanic	108	4000	1115	560.5	1187	2362
HMN656907	Human	Male	40	Hispanic	59	4000	723	383	1094.5	902.5
HMN656907	Human	Male	40	Hispanic	135	40000	238	2291	1087	262
HMN656907	Human	Male	40	Hispanic	57	4000	764	937	3342	687
HMN656907	Human	Male	40	Hispanic	102	4000	361	365	680.5	214
HMN656907	Human	Male	40	Hispanic	5	40000	212	2390	677	219
HMN656907	Human	Male	40	Hispanic	59	40000	902.5	1094.5	1108	153
HMN656907	Human	Male	40	Hispanic	32	40000	362.5	1376.5	846.5	182.5
HMN656907	Human	Male	40	Hispanic	67	40000	641	4537	2080.5	486.5
HMN656907	Human	Male	40	Hispanic	135	4000	1256	1029	2291	238
HMN656907	Human	Male	40	Hispanic	67	4000	2680	1128	4537	641
HMN656907	Human	Male	40	Hispanic	24	40000	194	911.5	679.5	134
HMN656907	Human	Male	40	Hispanic	14	4000	1003	583	1593.5	195
HMN656907	Human	Male	40	Hispanic	14	40000	195	1593.5	771	214.5
HMN656907	Human	Male	40	Hispanic	33	4000	151.5	96.5	147.5	150.5
HMN656907	Human	Male	40	Hispanic	24	4000	161	252.5	911.5	194
HMN656908	Human	Male	46	Hispanic	112	4000	1016	452.5	2525	428
HMN656908	Human	Male	46	Hispanic	57	4000	633	1956	5028	213
HMN656908	Human	Male	46	Hispanic	102	40000	250.5	844	406	242
HMN656908	Human	Male	46	Hispanic	135	40000	301.5	3056.5	1610	192
HMN656908	Human	Male	46	Hispanic	102	4000	307	569	844	250.5
HMN656908	Human	Male	46	Hispanic	32	4000	216	836	1647	298
HMN656908	Human	Male	46	Hispanic	5	4000	275	1789	3350	263
HMN656908	Human	Male	46	Hispanic	57	40000	213	5028	3443	315
HMN656908	Human	Male	46	Hispanic	5	40000	263	3350	825.5	310
HMN656908	Human	Male	46	Hispanic	112	40000	428	2525	487	271
HMN656908	Human	Male	46	Hispanic	32	40000	298	1647	678	186.5
HMN656908	Human	Male	46	Hispanic	120	40000	579.5	1049	435.5	275
HMN656908	Human	Male	46	Hispanic	33	4000	98	150	132	198.5
HMN656908	Human	Male	46	Hispanic	135	4000	590	1369.5	3056.5	301.5
HMN656908	Human	Male	46	Hispanic	108	4000	456	364	2711	210
HMN656908	Human	Male	46	Hispanic	108	40000	210	2711	1458	259.5
HMN656908	Human	Male	46	Hispanic	59	40000	470	2030	345.5	118
HMN656908	Human	Male	46	Hispanic	14	4000	522	1773	1816	247
HMN656908	Human	Male	46	Hispanic	59	4000	347	959	2030	470
HMN656908	Human	Male	46	Hispanic	120	4000	306	549	1049	579.5
HMN656908	Human	Male	46	Hispanic	67	40000	298.5	5359	2415	470
HMN656908	Human	Male	46	Hispanic	33	40000	198.5	132	107	156
HMN656908	Human	Male	46	Hispanic	24	40000	522	1368.5	514	129.5
HMN656908	Human	Male	46	Hispanic	67	4000	875	1938.5	5359	298.5
HMN656908	Human	Male	46	Hispanic	14	40000	247	1816	808	285.5
HMN656908	Human	Male	46	Hispanic	24	4000	112	292	1368.5	522
HMN656909	Human	Male	40	Black	32	40000	144.5	2681.5	885	182.5
HMN656909	Human	Male	40	Black	5	4000	334	2226	1879	380
HMN656909	Human	Male	40	Black	57	4000	441	3231.5	4007.5	372
HMN656909	Human	Male	40	Black	112	40000	265.5	2789	1620.5	476
HMN656909	Human	Male	40	Black	108	40000	341	4235	1564.5	392
HMN656909	Human	Male	40	Black	59	40000	269	1454	1260	137
HMN656909	Human	Male	40	Black	135	40000	409	3654.5	2105.5	290.5
HMN656909	Human	Male	40	Black	108	4000	345	333	4235	341
HMN656909	Human	Male	40	Black	120	4000	375	683	2134	293
HMN656909	Human	Male	40	Black	67	40000	412	5042.5	4226	576
HMN656909	Human	Male	40	Black	112	4000	354	379	2789	265.5
HMN656909	Human	Male	40	Black	102	40000	299.5	1274	1002	379.5
HMN656909	Human	Male	40	Black	57	40000	372	4007.5	2448	488
HMN656909	Human	Male	40	Black	59	4000	377	1325.5	1454	269
HMN656909	Human	Male	40	Black	120	40000	293	2134	462	279
HMN656909	Human	Male	40	Black	5	40000	380	1879	1045	217
HMN656909	Human	Male	40	Black	67	4000	748	3856	5042.5	412
HMN656909	Human	Male	40	Black	33	4000	100	114	117.5	132
HMN656909	Human	Male	40	Black	14	40000	267	3319	1809	254
HMN656909	Human	Male	40	Black	102	4000	336	832.5	1274	299.5
HMN656909	Human	Male	40	Black	32	4000	331	1693	2681.5	144.5
HMN656909	Human	Male	40	Black	135	4000	441.5	2726	3654.5	409
HMN656909	Human	Male	40	Black	33	40000	132	117.5	119	113.5
HMN656909	Human	Male	40	Black	24	40000	227	2304.5	1467	175.5
HMN656909	Human	Male	40	Black	14	4000	503.5	2317	3319	267
HMN656909	Human	Male	40	Black	24	4000	133	425	2304.5	227
HMN656910	Human	Male	55	Hispanic	112	4000	1045.5	301	3564	184.5
HMN656910	Human	Male	55	Hispanic	108	4000	887	261	3219	214
HMN656910	Human	Male	55	Hispanic	102	40000	374	893	939.5	149.5
HMN656910	Human	Male	55	Hispanic	32	40000	174	1143	1868	128
HMN656910	Human	Male	55	Hispanic	57	4000	604	2342	4158.5	197.5
HMN656910	Human	Male	55	Hispanic	112	40000	184.5	3564	2435	212
HMN656910	Human	Male	55	Hispanic	135	40000	261	3294	2699	142
HMN656910	Human	Male	55	Hispanic	120	40000	308	631.5	1988	183
HMN656910	Human	Male	55	Hispanic	135	4000	707.5	1132	3294	261
HMN656910	Human	Male	55	Hispanic	33	4000	120	114	100	164
HMN656910	Human	Male	55	Hispanic	32	4000	282	703	1143	174
HMN656910	Human	Male	55	Hispanic	108	40000	214	3219	1994	207
HMN656910	Human	Male	55	Hispanic	5	4000	402	726	1952	208
HMN656910	Human	Male	55	Hispanic	102	4000	330	343.5	893	374
HMN656910	Human	Male	55	Hispanic	57	40000	197.5	4158.5	4330	176.5
HMN656910	Human	Male	55	Hispanic	120	4000	330	492	631.5	308
HMN656910	Human	Male	55	Hispanic	59	40000	220	1409.5	1563.5	158
HMN656910	Human	Male	55	Hispanic	14	40000	224	1553.5	1547	209
HMN656910	Human	Male	55	Hispanic	24	4000	138.5	305.5	1315.5	99.5
HMN656910	Human	Male	55	Hispanic	33	40000	164	100	121.5	165
HMN656910	Human	Male	55	Hispanic	67	40000	427	6464	3688	178.5
HMN656910	Human	Male	55	Hispanic	24	40000	99.5	1315.5	1232	115
HMN656910	Human	Male	55	Hispanic	14	4000	715	1313	1553.5	224
HMN656910	Human	Male	55	Hispanic	59	4000	267	792	1409.5	220
HMN656910	Human	Male	55	Hispanic	5	40000	208	1952	1543	149
HMN656910	Human	Male	55	Hispanic	67	4000	1352	2850.5	6464	427
HMN656911	Human	Male	40	Black	108	40000	NaN	4498	4200	174
HMN656911	Human	Male	40	Black	32	40000	170.5	4604.5	2920	111
HMN656911	Human	Male	40	Black	120	4000	356.5	1071	1725	200
HMN656911	Human	Male	40	Black	135	40000	213.5	7130	4586	172
HMN656911	Human	Male	40	Black	112	40000	182	5301	4255	229
HMN656911	Human	Male	40	Black	67	40000	261	10914	9328.5	173
HMN656911	Human	Male	40	Black	57	4000	640	3546	7044	217.5
HMN656911	Human	Male	40	Black	112	4000	1374.5	254.5	5301	182
HMN656911	Human	Male	40	Black	108	4000	1410	218	4498	NaN
HMN656911	Human	Male	40	Black	59	4000	362.5	713	2652	164
HMN656911	Human	Male	40	Black	59	40000	164	2652	3105	204
HMN656911	Human	Male	40	Black	102	4000	455	479.5	2547	208.5
HMN656911	Human	Male	40	Black	102	40000	208.5	2547	2064	169
HMN656911	Human	Male	40	Black	57	40000	217.5	7044	6553	149.5
HMN656911	Human	Male	40	Black	33	40000	228.5	NaN	702	147.5
HMN656911	Human	Male	40	Black	5	4000	390	1022	4444	102
HMN656911	Human	Male	40	Black	5	40000	102	4444	4571.5	149.5
HMN656911	Human	Male	40	Black	67	4000	2829	4214	10914	261
HMN656911	Human	Male	40	Black	14	4000	622	1968	4895	255
HMN656911	Human	Male	40	Black	14	40000	255	4895	2951	256
HMN656911	Human	Male	40	Black	135	4000	757.5	1399	7130	213.5
HMN656911	Human	Male	40	Black	32	4000	326	533.5	4604.5	170.5
HMN656911	Human	Male	40	Black	33	4000	92	151	NaN	228.5
HMN656911	Human	Male	40	Black	24	40000	143	2711	1813	119
HMN656911	Human	Male	40	Black	120	40000	200	1725	2646	207
HMN656911	Human	Male	40	Black	24	4000	148	311	2711	143
HMN656912	Human	Male	74	Hispanic	67	40000	181.5	5359.5	7017	154
HMN656912	Human	Male	74	Hispanic	108	4000	291	329	3320	233
HMN656912	Human	Male	74	Hispanic	59	4000	286	743	3249.5	180.5
HMN656912	Human	Male	74	Hispanic	112	4000	608	509	3863.5	238
HMN656912	Human	Male	74	Hispanic	57	4000	387	2190	4357.5	163
HMN656912	Human	Male	74	Hispanic	57	40000	163	4357.5	5941	190
HMN656912	Human	Male	74	Hispanic	5	40000	193.5	2071	3583.5	166.5
HMN656912	Human	Male	74	Hispanic	33	40000	137	154.5	125	100
HMN656912	Human	Male	74	Hispanic	102	40000	273	1934	1579	158
HMN656912	Human	Male	74	Hispanic	67	4000	604	2508	5359.5	181.5
HMN656912	Human	Male	74	Hispanic	33	4000	102	158	154.5	137
HMN656912	Human	Male	74	Hispanic	14	4000	295	2406	2633	190
HMN656912	Human	Male	74	Hispanic	135	40000	173	4040	4230	159
HMN656912	Human	Male	74	Hispanic	120	40000	307	2120.5	1967	165
HMN656912	Human	Male	74	Hispanic	32	4000	64	1462	2452.5	96
HMN656912	Human	Male	74	Hispanic	24	4000	283	483	1737.5	127
HMN656912	Human	Male	74	Hispanic	32	40000	96	2452.5	2559.5	123
HMN656912	Human	Male	74	Hispanic	102	4000	304.5	804	1934	273
HMN656912	Human	Male	74	Hispanic	5	4000	248	859	2071	193.5
HMN656912	Human	Male	74	Hispanic	108	40000	233	3320	3506.5	156
HMN656912	Human	Male	74	Hispanic	24	40000	127	1737.5	1752	113
HMN656912	Human	Male	74	Hispanic	120	4000	165	1006	2120.5	307
HMN656912	Human	Male	74	Hispanic	135	4000	380	2455	4040	173
HMN656912	Human	Male	74	Hispanic	59	40000	180.5	3249.5	1973	160
HMN656912	Human	Male	74	Hispanic	14	40000	190	2633	2426.5	165
HMN656912	Human	Male	74	Hispanic	112	40000	238	3863.5	3681	172
HMN656913	Human	Male	56	Hispanic	32	40000	215	1716	2301	84
HMN656913	Human	Male	56	Hispanic	135	4000	862	1595	2699.5	316
HMN656913	Human	Male	56	Hispanic	67	40000	364	4181.5	6073.5	228.5
HMN656913	Human	Male	56	Hispanic	33	4000	99.5	151	154.5	222.5
HMN656913	Human	Male	56	Hispanic	14	4000	830	3686	1910	235
HMN656913	Human	Male	56	Hispanic	57	4000	740	2005.5	2927	328.5
HMN656913	Human	Male	56	Hispanic	120	4000	1258	924	1400.5	338.5
HMN656913	Human	Male	56	Hispanic	5	4000	446	1266	1691	280
HMN656913	Human	Male	56	Hispanic	5	40000	280	1691	2513.5	163
HMN656913	Human	Male	56	Hispanic	102	40000	479	1197	1443	193
HMN656913	Human	Male	56	Hispanic	112	4000	1139	445	2408	360.5
HMN656913	Human	Male	56	Hispanic	112	40000	360.5	2408	3709	209.5
HMN656913	Human	Male	56	Hispanic	24	4000	122	437	1706.5	204
HMN656913	Human	Male	56	Hispanic	24	40000	204	1706.5	1545	113.5
HMN656913	Human	Male	56	Hispanic	135	40000	316	2699.5	3293	131.5
HMN656913	Human	Male	56	Hispanic	108	4000	839	274	3053	363
HMN656913	Human	Male	56	Hispanic	108	40000	363	3053	3590	326
HMN656913	Human	Male	56	Hispanic	33	40000	222.5	154.5	158	104.5
HMN656913	Human	Male	56	Hispanic	102	4000	398.5	678	1197	479
HMN656913	Human	Male	56	Hispanic	32	4000	342	1208	1716	215
HMN656913	Human	Male	56	Hispanic	59	40000	262	2112	2074	173
HMN656913	Human	Male	56	Hispanic	14	40000	235	1910	2914	142
HMN656913	Human	Male	56	Hispanic	120	40000	338.5	1400.5	2385	235
HMN656913	Human	Male	56	Hispanic	67	4000	2064	5038	4181.5	364
HMN656913	Human	Male	56	Hispanic	57	40000	328.5	2927	3861	189
HMN656913	Human	Male	56	Hispanic	59	4000	294	1164	2112	262
HMN656914	Human	Male	25	Hispanic	67	40000	385	8299	1616.5	527
HMN656914	Human	Male	25	Hispanic	57	40000	273	7454	2463	362
HMN656914	Human	Male	25	Hispanic	102	40000	368	2564	610	318.5
HMN656914	Human	Male	25	Hispanic	32	4000	298	639	3142	256
HMN656914	Human	Male	25	Hispanic	108	4000	657	411.5	5220	242
HMN656914	Human	Male	25	Hispanic	135	40000	307	5401	1347.5	280
HMN656914	Human	Male	25	Hispanic	135	4000	865	1339	5401	307
HMN656914	Human	Male	25	Hispanic	57	4000	544	1665	7454	273
HMN656914	Human	Male	25	Hispanic	59	4000	264.5	856.5	2185	205
HMN656914	Human	Male	25	Hispanic	32	40000	256	3142	1119	113
HMN656914	Human	Male	25	Hispanic	120	4000	359.5	495	2780	255.5
HMN656914	Human	Male	25	Hispanic	120	40000	255.5	2780	1118	219
HMN656914	Human	Male	25	Hispanic	67	4000	965	1731.5	8299	385
HMN656914	Human	Male	25	Hispanic	5	40000	321	4856	1488.5	234.5
HMN656914	Human	Male	25	Hispanic	112	4000	606	284	4582	266.5
HMN656914	Human	Male	25	Hispanic	112	40000	266.5	4582	1543	334
HMN656914	Human	Male	25	Hispanic	102	4000	321.5	471	2564	368
HMN656914	Human	Male	25	Hispanic	24	40000	105	2912.5	640	185
HMN656914	Human	Male	25	Hispanic	33	40000	187.5	292	118	145
HMN656914	Human	Male	25	Hispanic	5	4000	290.5	1079	4856	321
HMN656914	Human	Male	25	Hispanic	59	40000	205	2185	1086	316
HMN656914	Human	Male	25	Hispanic	14	4000	1052	1106	3441	6493
HMN656914	Human	Male	25	Hispanic	14	40000	6493	3441	1272.5	NaN
HMN656914	Human	Male	25	Hispanic	24	4000	200	241	2912.5	105
HMN656914	Human	Male	25	Hispanic	33	4000	125.5	134	292	187.5
HMN656914	Human	Male	25	Hispanic	108	40000	242	5220	1166	321
HMN656915	Human	Male	39	Black	24	40000	165	1879	802	2496.5
HMN656915	Human	Male	39	Black	102	40000	257	386	497	5863
HMN656915	Human	Male	39	Black	5	4000	370	364.5	2291	851
HMN656915	Human	Male	39	Black	5	40000	851	2291	830	166.5
HMN656915	Human	Male	39	Black	120	40000	235	1777	681	674
HMN656915	Human	Male	39	Black	24	4000	148	161.5	1879	165
HMN656915	Human	Male	39	Black	33	4000	125.5	88	191	131.5
HMN656915	Human	Male	39	Black	120	4000	321	767	1777	235
HMN656915	Human	Male	39	Black	135	40000	443	1316.5	1092	403.5
HMN656915	Human	Male	39	Black	108	40000	8212	3209	2277.5	NaN
HMN656915	Human	Male	39	Black	14	4000	1011.5	543	2413	735
HMN656915	Human	Male	39	Black	102	4000	283	233.5	386	257
HMN656915	Human	Male	39	Black	32	4000	219	254	2549	195
HMN656915	Human	Male	39	Black	32	40000	195	2549	625.5	212
HMN656915	Human	Male	39	Black	67	40000	436	4079	3353	511
HMN656915	Human	Male	39	Black	33	40000	131.5	191	115.5	115.5
HMN656915	Human	Male	39	Black	112	4000	7333	189	1621	316.5
HMN656915	Human	Male	39	Black	112	40000	316.5	1621	1110	241
HMN656915	Human	Male	39	Black	59	40000	927.5	1056.5	458	1073
HMN656915	Human	Male	39	Black	14	40000	735	2413	1255	452
HMN656915	Human	Male	39	Black	135	4000	556	662.5	1316.5	443
HMN656915	Human	Male	39	Black	108	4000	553	169	3209	8212
HMN656915	Human	Male	39	Black	57	40000	680	3472	4160	425
HMN656915	Human	Male	39	Black	59	4000	271	227	1056.5	927.5
HMN656915	Human	Male	39	Black	67	4000	817	800.5	4079	436
HMN656915	Human	Male	39	Black	57	4000	595.5	669	3472	680
HMN656916	Human	Male	21	Hispanic	120	40000	447.5	1358.5	891	177
HMN656916	Human	Male	21	Hispanic	67	40000	5645	6887	4323	303.5
HMN656916	Human	Male	21	Hispanic	112	40000	2290	1801	2154	204
HMN656916	Human	Male	21	Hispanic	32	40000	151	1625	1667	48
HMN656916	Human	Male	21	Hispanic	120	4000	463	537	1358.5	447.5
HMN656916	Human	Male	21	Hispanic	135	40000	681.5	1968	1948	160
HMN656916	Human	Male	21	Hispanic	57	40000	510	4793	6125	93
HMN656916	Human	Male	21	Hispanic	33	40000	163	261	146	238.5
HMN656916	Human	Male	21	Hispanic	112	4000	1141	342	1801	2290
HMN656916	Human	Male	21	Hispanic	32	4000	550.5	1139	1625	151
HMN656916	Human	Male	21	Hispanic	67	4000	2314	2485	6887	5645
HMN656916	Human	Male	21	Hispanic	59	40000	1172.5	1376.5	1011	121
HMN656916	Human	Male	21	Hispanic	108	4000	1068	268.5	3359	202
HMN656916	Human	Male	21	Hispanic	57	4000	808	1625	4793	510
HMN656916	Human	Male	21	Hispanic	59	4000	734	766	1376.5	1172.5
HMN656916	Human	Male	21	Hispanic	5	40000	223	1425.5	1856.5	123
HMN656916	Human	Male	21	Hispanic	24	40000	268.5	702	1133	144
HMN656916	Human	Male	21	Hispanic	102	40000	1206.5	1142	1216	277
HMN656916	Human	Male	21	Hispanic	5	4000	1205	813	1425.5	223
HMN656916	Human	Male	21	Hispanic	33	4000	187	253	261	163
HMN656916	Human	Male	21	Hispanic	14	40000	202	2369.5	1408	NaN
HMN656916	Human	Male	21	Hispanic	135	4000	1099.5	1169.5	1968	681.5
HMN656916	Human	Male	21	Hispanic	14	4000	768	856	2369.5	202
HMN656916	Human	Male	21	Hispanic	24	4000	159.5	397.5	702	268.5
HMN656916	Human	Male	21	Hispanic	102	4000	461.5	452	1142	1206.5
HMN656916	Human	Male	21	Hispanic	108	40000	202	3359	1510	133.5
HMN656917	Human	Male	47	Hispanic	112	4000	612	300	2867.5	295
HMN656917	Human	Male	47	Hispanic	67	4000	1465	2000	3751.5	920
HMN656917	Human	Male	47	Hispanic	57	4000	2108.5	1648	3444	528
HMN656917	Human	Male	47	Hispanic	14	4000	1239	954	2008	284
HMN656917	Human	Male	47	Hispanic	120	4000	509.5	483	1417	377.5
HMN656917	Human	Male	47	Hispanic	120	40000	377.5	1417	852	329.5
HMN656917	Human	Male	47	Hispanic	59	4000	577	603.5	1017	345
HMN656917	Human	Male	47	Hispanic	5	4000	1468	868	1389	310.5
HMN656917	Human	Male	47	Hispanic	5	40000	310.5	1389	2181.5	260
HMN656917	Human	Male	47	Hispanic	112	40000	295	2867.5	1281.5	255.5
HMN656917	Human	Male	47	Hispanic	32	40000	262.5	1997	1602.5	558
HMN656917	Human	Male	47	Hispanic	135	4000	2228	1687.5	2222	247
HMN656917	Human	Male	47	Hispanic	24	4000	303.5	200	1559.5	137
HMN656917	Human	Male	47	Hispanic	135	40000	247	2222	1621.5	243
HMN656917	Human	Male	47	Hispanic	102	40000	336	707	1307	305
HMN656917	Human	Male	47	Hispanic	108	4000	589.5	341.5	3320.5	278
HMN656917	Human	Male	47	Hispanic	108	40000	278	3320.5	1295	310.5
HMN656917	Human	Male	47	Hispanic	14	40000	284	2008	1191	306
HMN656917	Human	Male	47	Hispanic	102	4000	660	350	707	336
HMN656917	Human	Male	47	Hispanic	32	4000	533	589	1997	262.5
HMN656917	Human	Male	47	Hispanic	33	4000	109	75.5	111	150
HMN656917	Human	Male	47	Hispanic	33	40000	150	111	125.5	195
HMN656917	Human	Male	47	Hispanic	57	40000	528	3444	3843	307
HMN656917	Human	Male	47	Hispanic	67	40000	920	3751.5	4780.5	1306
HMN656917	Human	Male	47	Hispanic	24	40000	137	1559.5	960	161
HMN656917	Human	Male	47	Hispanic	59	40000	345	1017	1108	243
HMN656918	Human	Male	38	Black	120	40000	278.5	1497.5	1919.5	220
HMN656918	Human	Male	38	Black	102	40000	193.5	877.5	1344	174
HMN656918	Human	Male	38	Black	112	40000	11002.5	2923	3342	204.5
HMN656918	Human	Male	38	Black	102	4000	251	648	877.5	193.5
HMN656918	Human	Male	38	Black	108	4000	689	255	2901	315.5
HMN656918	Human	Male	38	Black	112	4000	1476	269.5	2923	11002.5
HMN656918	Human	Male	38	Black	120	4000	223.5	369	1497.5	278.5
HMN656918	Human	Male	38	Black	57	40000	192.5	3602.5	4590	187.5
HMN656918	Human	Male	38	Black	32	4000	233	590	1545	352
HMN656918	Human	Male	38	Black	32	40000	352	1545	1884	100
HMN656918	Human	Male	38	Black	57	4000	614	816	3602.5	192.5
HMN656918	Human	Male	38	Black	135	40000	267	2219	3388	160
HMN656918	Human	Male	38	Black	67	40000	187	4772.5	5834	203
HMN656918	Human	Male	38	Black	33	4000	83	140	142	170
HMN656918	Human	Male	38	Black	135	4000	973	1076.5	2219	267
HMN656918	Human	Male	38	Black	59	4000	372	425	2823	298
HMN656918	Human	Male	38	Black	59	40000	298	2823	1946	74
HMN656918	Human	Male	38	Black	24	40000	221.5	1280	1764	98
HMN656918	Human	Male	38	Black	33	40000	170	142	160	70
HMN656918	Human	Male	38	Black	5	4000	355	848	1715	173
HMN656918	Human	Male	38	Black	5	40000	173	1715	1723.5	136.5
HMN656918	Human	Male	38	Black	14	40000	213	2238	2601.5	185
HMN656918	Human	Male	38	Black	67	4000	1415	1386.5	4772.5	187
HMN656918	Human	Male	38	Black	24	4000	129	196	1280	221.5
HMN656918	Human	Male	38	Black	14	4000	772	1012	2238	213
HMN656918	Human	Male	38	Black	108	40000	315.5	2901	3244	174.5
HMN656919	Human	Male	37	Black	120	4000	308.5	447	1462	NaN
HMN656919	Human	Male	37	Black	112	4000	1060.5	302	3769.5	163
HMN656919	Human	Male	37	Black	5	40000	260	1498	2530	204
HMN656919	Human	Male	37	Black	112	40000	163	3769.5	3524	151
HMN656919	Human	Male	37	Black	67	4000	1397.5	11525	5247	165.5
HMN656919	Human	Male	37	Black	135	40000	197	4021.5	3739	168
HMN656919	Human	Male	37	Black	57	4000	545	799	3239	192
HMN656919	Human	Male	37	Black	57	40000	192	3239	5128	188
HMN656919	Human	Male	37	Black	14	4000	87398	2198	2471	NaN
HMN656919	Human	Male	37	Black	14	40000	NaN	2471	3411	186
HMN656919	Human	Male	37	Black	102	4000	7766.5	NaN	1113	153
HMN656919	Human	Male	37	Black	59	4000	325.5	1083	2608	142
HMN656919	Human	Male	37	Black	5	4000	375	1635	1498	260
HMN656919	Human	Male	37	Black	24	4000	158	426.5	1224.5	105
HMN656919	Human	Male	37	Black	24	40000	105	1224.5	1773	161.5
HMN656919	Human	Male	37	Black	32	40000	150	2935	2689	123.5
HMN656919	Human	Male	37	Black	135	4000	1032.5	2310	4021.5	197
HMN656919	Human	Male	37	Black	108	40000	NaN	2810.5	3004	153
HMN656919	Human	Male	37	Black	33	40000	244	155	171.5	116
HMN656919	Human	Male	37	Black	102	40000	153	1113	1645	168.5
HMN656919	Human	Male	37	Black	108	4000	16901	NaN	2810.5	NaN
HMN656919	Human	Male	37	Black	33	4000	117	157	155	244
HMN656919	Human	Male	37	Black	59	40000	142	2608	2144	165.5
HMN656919	Human	Male	37	Black	120	40000	NaN	1462	1828.5	88
HMN656919	Human	Male	37	Black	32	4000	163	1151	2935	150
HMN656919	Human	Male	37	Black	67	40000	165.5	5247	5777.5	145
HMN656920	Human	Male	56	Black	32	40000	101.5	2065	1306	84.5
HMN656920	Human	Male	56	Black	108	4000	269.5	303.5	1593	256
HMN656920	Human	Male	56	Black	5	4000	363	1057	1822	138
HMN656920	Human	Male	56	Black	102	40000	203	1073	1639	136
HMN656920	Human	Male	56	Black	120	40000	246.5	1320	1670	240
HMN656920	Human	Male	56	Black	67	40000	149	4678.5	5103.5	198.5
HMN656920	Human	Male	56	Black	112	4000	176	292	3083	174
HMN656920	Human	Male	56	Black	102	4000	253	288.5	1073	203
HMN656920	Human	Male	56	Black	120	4000	184.5	618	1320	246.5
HMN656920	Human	Male	56	Black	32	4000	95	545	2065	101.5
HMN656920	Human	Male	56	Black	33	40000	140	162	133.5	104.5
HMN656920	Human	Male	56	Black	112	40000	174	3083	3272	170.5
HMN656920	Human	Male	56	Black	57	40000	159	2745	3446.5	208
HMN656920	Human	Male	56	Black	135	40000	194	2452	3826	167.5
HMN656920	Human	Male	56	Black	33	4000	63	115.5	162	140
HMN656920	Human	Male	56	Black	57	4000	284	1007	2745	159
HMN656920	Human	Male	56	Black	135	4000	234	967.5	2452	194
HMN656920	Human	Male	56	Black	59	4000	241	417	1306	136
HMN656920	Human	Male	56	Black	59	40000	136	1306	1936	102
HMN656920	Human	Male	56	Black	24	40000	133	1487.5	1741	68
HMN656920	Human	Male	56	Black	14	4000	244.5	811	2107.5	294.5
HMN656920	Human	Male	56	Black	5	40000	138	1822	1967	174
HMN656920	Human	Male	56	Black	67	4000	380	1367	4678.5	149
HMN656920	Human	Male	56	Black	14	40000	294.5	2107.5	2744	177
HMN656920	Human	Male	56	Black	24	4000	73	232	1487.5	133
HMN656920	Human	Male	56	Black	108	40000	256	1593	2734.5	198
HMN656921	Human	Male	48	Hispanic	112	4000	935	281.5	2687	366
HMN656921	Human	Male	48	Hispanic	120	4000	235	418	1211	393
HMN656921	Human	Male	48	Hispanic	135	40000	500	2728.5	4159	211
HMN656921	Human	Male	48	Hispanic	59	40000	636	2453	2628	NaN
HMN656921	Human	Male	48	Hispanic	57	40000	524	4176	3473	294.5
HMN656921	Human	Male	48	Hispanic	59	4000	363.5	508	2453	636
HMN656921	Human	Male	48	Hispanic	67	4000	1253.5	1828	3685.5	543
HMN656921	Human	Male	48	Hispanic	112	40000	366	2687	3150	209.5
HMN656921	Human	Male	48	Hispanic	102	40000	363	1371	1338	180.5
HMN656921	Human	Male	48	Hispanic	5	40000	185	1383	2004.5	180
HMN656921	Human	Male	48	Hispanic	14	4000	587.5	915	2484.5	246
HMN656921	Human	Male	48	Hispanic	57	4000	816	1223	4176	524
HMN656921	Human	Male	48	Hispanic	108	4000	1036	343.5	2046	602.5
HMN656921	Human	Male	48	Hispanic	5	4000	290	755.5	1383	185
HMN656921	Human	Male	48	Hispanic	32	40000	222	1754.5	2754.5	119
HMN656921	Human	Male	48	Hispanic	14	40000	246	2484.5	1840	147
HMN656921	Human	Male	48	Hispanic	120	40000	393	1211	1662	223
HMN656921	Human	Male	48	Hispanic	33	4000	82.5	182	151.5	208
HMN656921	Human	Male	48	Hispanic	135	4000	1154.5	1047	2728.5	500
HMN656921	Human	Male	48	Hispanic	24	4000	116.5	248	1593.5	184.5
HMN656921	Human	Male	48	Hispanic	67	40000	543	3685.5	3878	23271.5
HMN656921	Human	Male	48	Hispanic	102	4000	452	523	1371	363
HMN656921	Human	Male	48	Hispanic	108	40000	602.5	2046	3417	185
HMN656921	Human	Male	48	Hispanic	33	40000	208	151.5	165	93
HMN656921	Human	Male	48	Hispanic	24	40000	184.5	1593.5	1934.5	180.5
HMN656921	Human	Male	48	Hispanic	32	4000	333	551	1754.5	222
HMN656922	Human	Male	47	Hispanic	112	4000	1997.5	518	3082	375.5
HMN656922	Human	Male	47	Hispanic	5	4000	409	1180	2476.5	358.5
HMN656922	Human	Male	47	Hispanic	108	40000	363.5	2579.5	713	230
HMN656922	Human	Male	47	Hispanic	57	4000	711	1269	6156	413
HMN656922	Human	Male	47	Hispanic	102	40000	372	2502	510	405
HMN656922	Human	Male	47	Hispanic	108	4000	932	305	2579.5	363.5
HMN656922	Human	Male	47	Hispanic	32	4000	502	736	2116.5	241.5
HMN656922	Human	Male	47	Hispanic	112	40000	375.5	3082	479.5	11269
HMN656922	Human	Male	47	Hispanic	57	40000	413	6156	857.5	314.5
HMN656922	Human	Male	47	Hispanic	120	40000	241	1919	560.5	240.5
HMN656922	Human	Male	47	Hispanic	67	40000	684	7053	2069	505
HMN656922	Human	Male	47	Hispanic	5	40000	358.5	2476.5	488	173
HMN656922	Human	Male	47	Hispanic	135	4000	741	1347	4582	467
HMN656922	Human	Male	47	Hispanic	120	4000	328	485	1919	241
HMN656922	Human	Male	47	Hispanic	102	4000	261	578	2502	372
HMN656922	Human	Male	47	Hispanic	33	40000	128	192	137.5	145
HMN656922	Human	Male	47	Hispanic	14	4000	767	1927	3449.5	153
HMN656922	Human	Male	47	Hispanic	24	4000	169.5	277	2378	121
HMN656922	Human	Male	47	Hispanic	135	40000	467	4582	744	230
HMN656922	Human	Male	47	Hispanic	33	4000	149	147.5	192	128
HMN656922	Human	Male	47	Hispanic	32	40000	241.5	2116.5	793	262
HMN656922	Human	Male	47	Hispanic	59	4000	399.5	521	35696	377.5
HMN656922	Human	Male	47	Hispanic	59	40000	377.5	35696	560	242
[truncated: 1,797 more rows]
