# Supplementary material for: Sex- and species-associated differences in complement-mediated immunity in humans and rhesus macaques
Source: mBio. 2024 Feb 22;15(3):e00282-24. doi: 10.1128/mbio.00282-24 (PMC10936177; doi:10.1128/mbio.00282-24)
Supplement: Data File S3 — Antibody-dependent deposition of complement protein C3b by human and rhesus serum. [file mbio.00282-24-s0003.xlsx]

## Sheet: C3b
Sample ID	Species	Sex	Age	Race	Antigen	SDF	VRC01	10-1074	HIVIG	None
21892	Rhesus	Male	21.2		112	400	18429	35515	38139	34678
21892	Rhesus	Male	21.2		32	400	40690.5	41895	43135	46023
21892	Rhesus	Male	21.2		59	400	22881	23810.5	24777	27355
21892	Rhesus	Male	21.2		112	40	117321	113872	106706	85828
21892	Rhesus	Male	21.2		135	400	26347	33346	26541	28765
21892	Rhesus	Male	21.2		5	400	32658	44913.5	35068	43330
21892	Rhesus	Male	21.2		108	400	27999	31189	33887	28672.5
21892	Rhesus	Male	21.2		102	400	23684	23202	17084	27664
21892	Rhesus	Male	21.2		120	40	120758	106005	120992	81643
21892	Rhesus	Male	21.2		67	400	32222	32268	29131	28581
21892	Rhesus	Male	21.2		108	40	113533	119332	105350	110400
21892	Rhesus	Male	21.2		102	40	89335	86529.5	94958	89662
21892	Rhesus	Male	21.2		57	400	20196	19416	14456	14601
21892	Rhesus	Male	21.2		59	40	87698.5	110342	107174	98207.5
21892	Rhesus	Male	21.2		14	40	128204	115123	131910	102732
21892	Rhesus	Male	21.2		33	40	7281	14206	7797.5	4335
21892	Rhesus	Male	21.2		135	40	109395	114632	116678	81818.5
21892	Rhesus	Male	21.2		32	40	129455	115544	133126	371
21892	Rhesus	Male	21.2		24	40	108039	96664.5	145014	106718
21892	Rhesus	Male	21.2		24	400	18153	13335	50458.5	23493
21892	Rhesus	Male	21.2		57	40	112925	128660	98745.5	96898.5
21892	Rhesus	Male	21.2		67	40	105257	114001	109980	101773
21892	Rhesus	Male	21.2		5	40	95227	105058	107454	96372
21892	Rhesus	Male	21.2		120	400	23202	23811	22141	23332.5
21892	Rhesus	Male	21.2		33	400	1296	654	721	1558
21892	Rhesus	Male	21.2		14	400	8244	41780.5	31572	37520
22679	Rhesus	Female	19.8		112	40	164525	151234	147644	149515
22679	Rhesus	Female	19.8		14	40	144138	182691	148486	149445
22679	Rhesus	Female	19.8		14	400	43467.5	43054	49129	51685
22679	Rhesus	Female	19.8		59	40	107361	124966	117192	124732
22679	Rhesus	Female	19.8		5	40	124802	125609	135990	118116
22679	Rhesus	Female	19.8		5	400	37271	44064	52200.5	59695
22679	Rhesus	Female	19.8		57	40	143857	155933	138608	131536
22679	Rhesus	Female	19.8		102	400	27597	34471	27034.5	32409
22679	Rhesus	Female	19.8		108	400	31487	32474	45336	44327
22679	Rhesus	Female	19.8		135	400	31820	53221	40740	38780.5
22679	Rhesus	Female	19.8		120	40	142758	107934	122663	129292
22679	Rhesus	Female	19.8		135	40	179558	175618	162561	137767
22679	Rhesus	Female	19.8		32	40	159405	146090	149258	118794
22679	Rhesus	Female	19.8		32	400	43903.5	50765	63741	47662.5
22679	Rhesus	Female	19.8		112	400	38372.5	42274	56681	40683
22679	Rhesus	Female	19.8		120	400	27678	32107	26885	37222.5
22679	Rhesus	Female	19.8		108	40	171048	124475	167050	215084
22679	Rhesus	Female	19.8		67	400	34758	40334.5	40889.5	37130
22679	Rhesus	Female	19.8		33	400	1322	927	864	1325.5
22679	Rhesus	Female	19.8		102	40	140233	110354	125130	134482
22679	Rhesus	Female	19.8		59	400	28573	54632.5	43009.5	23722
22679	Rhesus	Female	19.8		67	40	131290	139181	138363	138503
22679	Rhesus	Female	19.8		33	40	9839.5	12484	8158	20051
22679	Rhesus	Female	19.8		57	400	25038	37420	22645	20055
22679	Rhesus	Female	19.8		24	40	106636	87453	144196	79410.5
22679	Rhesus	Female	19.8		24	400	21848	15595	74765.5	28215
24437	Rhesus	Male	16.9		120	400	27953	40874	27974	45737
24437	Rhesus	Male	16.9		102	400	33438	44202	31217.5	44396
24437	Rhesus	Male	16.9		120	40	126158	113861	131922	115146
24437	Rhesus	Male	16.9		59	40	117660	98968	104462	99950
24437	Rhesus	Male	16.9		59	400	45326	36468	38529	41279
24437	Rhesus	Male	16.9		135	40	151643	134435	122523	120898
24437	Rhesus	Male	16.9		112	40	147142	121144	103292	106987
24437	Rhesus	Male	16.9		112	400	44638	46703	59122	42196
24437	Rhesus	Male	16.9		102	40	117601	99505	98406	105642
24437	Rhesus	Male	16.9		32	40	119799	109465	121366	104766
24437	Rhesus	Male	16.9		33	40	13541	12817	8790	17773
24437	Rhesus	Male	16.9		135	400	38189	51304.5	46940	46711
24437	Rhesus	Male	16.9		33	400	2323	2621	3160	5722
24437	Rhesus	Male	16.9		14	40	142080	138667	145260	202518
24437	Rhesus	Male	16.9		14	400	49813	58683	63213.5	48888
24437	Rhesus	Male	16.9		57	40	127000	117672	102241	102825
24437	Rhesus	Male	16.9		57	400	34941.5	33140	33211	34586
24437	Rhesus	Male	16.9		5	400	56285	50352	57185.5	52624
24437	Rhesus	Male	16.9		108	40	143974	118256	110167	109091
24437	Rhesus	Male	16.9		32	400	50972	49274	62915	57919
24437	Rhesus	Male	16.9		108	400	49503.5	37225	53231.5	47421
24437	Rhesus	Male	16.9		24	400	26897	17262	70846	42517
24437	Rhesus	Male	16.9		24	40	118724	95881.5	121354	88727
24437	Rhesus	Male	16.9		67	40	123797	119472	99248	106683
24437	Rhesus	Male	16.9		5	40	99517	101808	116958	97939
24437	Rhesus	Male	16.9		67	400	38441	46726	40454	44144
25532	Rhesus	Male	16.6		102	40	127164	98336	117788	115123
25532	Rhesus	Male	16.6		112	400	40013.5	39199	36489	46757
25532	Rhesus	Male	16.6		59	40	125983	95238.5	110424	123996
25532	Rhesus	Male	16.6		120	40	122768	74395	118642	106484
25532	Rhesus	Male	16.6		135	400	23329	36731.5	26060.5	35297
25532	Rhesus	Male	16.6		57	400	21378	25589	12634	22244
25532	Rhesus	Male	16.6		5	400	47724.5	46543	38207.5	41531
25532	Rhesus	Male	16.6		102	400	25888	27666.5	21430	21957.5
25532	Rhesus	Male	16.6		112	40	153840	110330	131746	136633
25532	Rhesus	Male	16.6		32	400	41677	32796	37978	43181
25532	Rhesus	Male	16.6		33	400	1833	2676.5	1482	1513
25532	Rhesus	Male	16.6		14	40	153466	122500	123984	203348
25532	Rhesus	Male	16.6		32	40	162865	119823	119355	141519
25532	Rhesus	Male	16.6		108	400	39899	33381	29154	28535
25532	Rhesus	Male	16.6		5	40	139462	120267	118069	4897
25532	Rhesus	Male	16.6		24	400	31350	12943.5	25945	19952
25532	Rhesus	Male	16.6		135	40	190337	116958	136142	141145
25532	Rhesus	Male	16.6		57	40	120617	106309	104310	108098
25532	Rhesus	Male	16.6		67	400	34195.5	34838	31113.5	22622
25532	Rhesus	Male	16.6		33	40	15162	9951	10322	8428
25532	Rhesus	Male	16.6		120	400	27517	30248	18978	34540.5
25532	Rhesus	Male	16.6		108	40	134949	121249	138936	105023
25532	Rhesus	Male	16.6		14	400	33518.5	33874.5	35629	47628
25532	Rhesus	Male	16.6		24	40	143799	94385	147411	137696
25532	Rhesus	Male	16.6		59	400	22147	26206	25727.5	33520.5
25532	Rhesus	Male	16.6		67	40	141730	112294	114094	126696
25627	Rhesus	Male	15.1		112	40	158026	97214	100090	134213
25627	Rhesus	Male	15.1		57	40	117414	96302	85173.5	107618
25627	Rhesus	Male	15.1		5	40	133453	101726	92421	121541
25627	Rhesus	Male	15.1		112	400	41516.5	33645	26725	40133
25627	Rhesus	Male	15.1		102	400	25291	20678	22484.5	25716
25627	Rhesus	Male	15.1		32	40	164162	97588	100511	128660
25627	Rhesus	Male	15.1		108	400	34126.5	33278	23676	25898
25627	Rhesus	Male	15.1		14	400	13556	38854	33532	49713
25627	Rhesus	Male	15.1		102	40	107805	94970	71169	109138
25627	Rhesus	Male	15.1		120	40	119682	88072	94081	103176
25627	Rhesus	Male	15.1		120	400	26645	18544	19906	32271
25627	Rhesus	Male	15.1		32	400	11607	28354.5	36030	38185
25627	Rhesus	Male	15.1		57	400	23260	21275	16574.5	23814
25627	Rhesus	Male	15.1		5	400	43157.5	31958	34013	43571
25627	Rhesus	Male	15.1		108	40	132424	93648.5	87897	132834
25627	Rhesus	Male	15.1		33	40	5975.5	7950.5	6435	12558
25627	Rhesus	Male	15.1		33	400	1184	1011.5	617.5	1307
25627	Rhesus	Male	15.1		59	40	115848	98664	88820.5	124241
25627	Rhesus	Male	15.1		14	40	155688	118210	90598	143880
25627	Rhesus	Male	15.1		59	400	32635	31040	23676	22095
25627	Rhesus	Male	15.1		24	40	122862	94946	112668	108974
25627	Rhesus	Male	15.1		135	40	144979	110915	98453	126603
25627	Rhesus	Male	15.1		135	400	31189	31005	28730	30243
25627	Rhesus	Male	15.1		67	40	120244	108530	102568	117812
25627	Rhesus	Male	15.1		24	400	12089	8201	33119	27894
25627	Rhesus	Male	15.1		67	400	31602	30466.5	30048	36236.5
25943	Rhesus	Male	15		102	400	25475	24809	25934	23665
25943	Rhesus	Male	15		102	40	107899	104801	96092	83770.5
25943	Rhesus	Male	15		32	40	124861	146826	116795	92468
25943	Rhesus	Male	15		5	400	46336	43353	45255.5	49117.5
25943	Rhesus	Male	15		33	40	18261.5	19434	15598	13808
25943	Rhesus	Male	15		112	40	121530	122745	126579	104789
25943	Rhesus	Male	15		120	40	119215	132214	128192	84963
25943	Rhesus	Male	15		135	400	28435	41562	31836	28169
25943	Rhesus	Male	15		120	400	30546	30317	28467	26885
25943	Rhesus	Male	15		108	400	11097	35618.5	42219	17992
25943	Rhesus	Male	15		112	400	47082	41482	48338.5	38173.5
25943	Rhesus	Male	15		59	40	109629	134809	105572	89323
25943	Rhesus	Male	15		108	40	114012	122581	102229	79141
25943	Rhesus	Male	15		14	400	36491	47484	59179.5	46367.5
25943	Rhesus	Male	15		57	40	113872	122604	106893	94046
25943	Rhesus	Male	15		32	400	29812	26232	49897	31721
25943	Rhesus	Male	15		57	400	20356.5	26966	17545	19092
25943	Rhesus	Male	15		24	400	26105.5	13483.5	49198	32065
25943	Rhesus	Male	15		14	40	114632	146593	136750	114539
25943	Rhesus	Male	15		135	40	136212	143086	108670	99224.5
25943	Rhesus	Male	15		67	40	112329	123586	101586	95671
25943	Rhesus	Male	15		59	400	29330	29353	26346.5	31698
25943	Rhesus	Male	15		24	40	111417	100440	130344	94081
25943	Rhesus	Male	15		33	400	2133.5	1727	2446	2126
25943	Rhesus	Male	15		67	400	30202	42756	35766.5	25086
25943	Rhesus	Male	15		5	40	121448	110260	107945	95601
26045	Rhesus	Male	15.3		102	400	19851.5	25222	27366.5	17578
26045	Rhesus	Male	15.3		112	400	25153	40461	40591	27779
26045	Rhesus	Male	15.3		112	40	114375	144768	143951	111382
26045	Rhesus	Male	15.3		32	400	32176	36536	44350	41416.5
26045	Rhesus	Male	15.3		67	400	20976	33622	29704	18186
26045	Rhesus	Male	15.3		135	400	19943.5	33989	30392	16519.5
26045	Rhesus	Male	15.3		32	40	97635	149831	155512	106239
26045	Rhesus	Male	15.3		57	400	11776	20184.5	13658	13810
26045	Rhesus	Male	15.3		120	40	93310	128754	116619	29295
26045	Rhesus	Male	15.3		59	400	22307.5	29697.5	26473	18941
26045	Rhesus	Male	15.3		102	40	95905	114118	114913	91930
26045	Rhesus	Male	15.3		135	40	106928	175058	156693	100955
26045	Rhesus	Male	15.3		5	40	91065	141016	132986	97588
26045	Rhesus	Male	15.3		5	400	25750	43398	42746	35503
26045	Rhesus	Male	15.3		108	40	113464	136247	166278	96536
26045	Rhesus	Male	15.3		57	40	103644	145494	129899	89896
26045	Rhesus	Male	15.3		67	40	111523	138924	134610	92515
26045	Rhesus	Male	15.3		24	40	89662	121132	156973	90960
26045	Rhesus	Male	15.3		14	40	120267	214091	156132	104181
26045	Rhesus	Male	15.3		108	400	22170	28825	32753	28008
26045	Rhesus	Male	15.3		33	400	681.5	1064	1728	1241
26045	Rhesus	Male	15.3		59	40	99961	133102	128532	91345.5
26045	Rhesus	Male	15.3		120	400	18957	24924	26129	20949
26045	Rhesus	Male	15.3		33	40	5598	11367.5	11013.5	7070
26045	Rhesus	Male	15.3		24	400	11081	12111	39319.5	28306
26045	Rhesus	Male	15.3		14	400	28756.5	40553	40935	30392
26353	Rhesus	Male	14.2		108	400	31900.5	32130	43938	32706.5
26353	Rhesus	Male	14.2		32	40	96770	116292	125784	100861
26353	Rhesus	Male	14.2		57	40	105245	137252	109068	91837
26353	Rhesus	Male	14.2		33	40	10384	10411	6763	9925
26353	Rhesus	Male	14.2		102	400	24878	28779.5	22255	21006.5
26353	Rhesus	Male	14.2		102	40	70701	99762	82566.5	80322
26353	Rhesus	Male	14.2		135	400	26897	37936.5	30953.5	24708
26353	Rhesus	Male	14.2		120	400	20689.5	27069.5	24616	28467
26353	Rhesus	Male	14.2		5	40	93824	122184	101516	83326
26353	Rhesus	Male	14.2		112	400	35343	34195.5	49599	28879
26353	Rhesus	Male	14.2		32	400	35091	38142.5	54641	35251
26353	Rhesus	Male	14.2		108	40	85909.5	137708	111838	94513.5
26353	Rhesus	Male	14.2		24	400	13068.5	13462	59053.5	23653
26353	Rhesus	Male	14.2		112	40	101773	133301	119542	91813
26353	Rhesus	Male	14.2		135	40	110202	129397	115696	93917.5
26353	Rhesus	Male	14.2		120	40	87301	107992	90785	88680
26353	Rhesus	Male	14.2		59	400	26232	29996	43548	25418
26353	Rhesus	Male	14.2		33	400	1801	2625	618	1269
26353	Rhesus	Male	14.2		5	400	30764.5	28894	42333	35320
26353	Rhesus	Male	14.2		57	400	16018.5	27655	17177	17998
26353	Rhesus	Male	14.2		67	400	25842	39979	39033	22943
26353	Rhesus	Male	14.2		14	400	34700.5	41310	45507.5	33394
26353	Rhesus	Male	14.2		67	40	100721	136937	104789	98360
26353	Rhesus	Male	14.2		59	40	90200	114141	98137.5	93426.5
26353	Rhesus	Male	14.2		14	40	90504	127035	101820	93812
26353	Rhesus	Male	14.2		24	40	94432	80638	118911	81666.5
27457	Rhesus	Female	6.2		32	40	127702	130180	155056	74863
27457	Rhesus	Female	6.2		102	400	37867.5	39267	28673	39640.5
27457	Rhesus	Female	6.2		112	400	45808	51890	43594	49438
27457	Rhesus	Female	6.2		120	40	147890	97962	118186	109792
27457	Rhesus	Female	6.2		120	400	32887	37523	33715	33005
27457	Rhesus	Female	6.2		59	40	105841	105993	108390	95133.5
27457	Rhesus	Female	6.2		135	400	34241	53290	38643	44075
27457	Rhesus	Female	6.2		102	40	98360	101048	109138	67170.5
27457	Rhesus	Female	6.2		112	40	132050	128566	140748	113545
27457	Rhesus	Female	6.2		33	400	1105	1517	2671	2113.5
27457	Rhesus	Female	6.2		24	40	119893	97027	150614	98932.5
27457	Rhesus	Female	6.2		24	400	22973	22284	53426.5	30369
27457	Rhesus	Female	6.2		135	40	136200	128169	141274	118046
27457	Rhesus	Female	6.2		57	400	25704	29697.5	18874.5	19310
27457	Rhesus	Female	6.2		14	40	146148	131162	150567	151386
27457	Rhesus	Female	6.2		14	400	51178.5	61093	37520	46676.5
27457	Rhesus	Female	6.2		108	40	146031	123364	138129	124709
27457	Rhesus	Female	6.2		59	400	20648	42893.5	34747	34128
27457	Rhesus	Female	6.2		67	400	41700	49090	39056	30094
27457	Rhesus	Female	6.2		5	400	42526.5	60232	57529	47559
27457	Rhesus	Female	6.2		5	40	129244	130273	133453	121553
27457	Rhesus	Female	6.2		32	400	40782	44385.5	49461	37589
27457	Rhesus	Female	6.2		108	400	46428	42274	43067	43319
27457	Rhesus	Female	6.2		33	40	11576.5	11662	12929	7901
27457	Rhesus	Female	6.2		67	40	119823	133138	135966	105818
27457	Rhesus	Female	6.2		57	40	123400	116479	124592	110400
28113	Rhesus	Female	7.25		32	40	133546	125200	147341	102486
28113	Rhesus	Female	7.25		120	400	26083	22193	22221	33658.5
28113	Rhesus	Female	7.25		112	400	37707	34586	44877	41462
28113	Rhesus	Female	7.25		57	400	22698	19393	23516	16610
28113	Rhesus	Female	7.25		120	40	116830	96466	111827	125340
28113	Rhesus	Female	7.25		135	40	139800	136773	135440	139812
28113	Rhesus	Female	7.25		135	400	33369.5	41379	40889	32478
28113	Rhesus	Female	7.25		102	40	131279	111254	106870	124756
28113	Rhesus	Female	7.25		112	40	138246	144722	154448	150754
28113	Rhesus	Female	7.25		59	40	107829	107887	113966	139766
28113	Rhesus	Female	7.25		59	400	34563	35480.5	35732	33280
28113	Rhesus	Female	7.25		5	400	42389	51603.5	39537	41691
28113	Rhesus	Female	7.25		102	400	25428.5	24281	19803	31709.5
28113	Rhesus	Female	7.25		57	40	114983	130098	124744	132612
28113	Rhesus	Female	7.25		5	40	133430	127152	128391	125130
28113	Rhesus	Female	7.25		67	400	29697	35492	34999	33532
28113	Rhesus	Female	7.25		108	40	144979	114515	134446	136516
28113	Rhesus	Female	7.25		108	400	36674	35412	41004	43227
28113	Rhesus	Female	7.25		67	40	140292	138433	135218	137778
28113	Rhesus	Female	7.25		14	400	33014	28251	47467.5	42242
28113	Rhesus	Female	7.25		24	400	16391	14243	63797.5	22370
28113	Rhesus	Female	7.25		32	400	36445	39221.5	46332.5	36214
28113	Rhesus	Female	7.25		33	400	1529.5	2855.5	1707	1414.5
28113	Rhesus	Female	7.25		24	40	122839	134716	139906	135347
28113	Rhesus	Female	7.25		33	40	13326	11815.5	13407	15165.5
28113	Rhesus	Female	7.25		14	40	165051	152706	178085	162304
28386	Rhesus	Female	11.5		59	400	NaN	37890	39147.5	41783
28386	Rhesus	Female	11.5		67	40	111102	101422	105666	95016
28386	Rhesus	Female	11.5		57	400	20976	31579.5	25567.5	39606
28386	Rhesus	Female	11.5		14	40	124557	113311	143787	133500
28386	Rhesus	Female	11.5		120	40	113253	86389	104953	91825
28386	Rhesus	Female	11.5		59	40	108694	85886	94268.5	78030.5
28386	Rhesus	Female	11.5		108	400	41757.5	39405	48980	44167
28386	Rhesus	Female	11.5		33	400	1213	1952.5	2416	3513
28386	Rhesus	Female	11.5		102	40	94993	94081	87745	80801
28386	Rhesus	Female	11.5		32	40	137533	99470	113756	107104
28386	Rhesus	Female	11.5		32	400	40219.5	43857	62915	57277
28386	Rhesus	Female	11.5		5	40	117122	95332	102849	104064
28386	Rhesus	Female	11.5		112	40	100628	95285.5	113241	98804
28386	Rhesus	Female	11.5		112	400	41310.5	40048	55397.5	46482
28386	Rhesus	Female	11.5		24	40	104135	77434.5	121050	90036
28386	Rhesus	Female	11.5		24	400	21166	28137	57185	50882.5
28386	Rhesus	Female	11.5		33	40	10326.5	7049	10764	5357.5
28386	Rhesus	Female	11.5		135	40	123774	111978	109266	78791
28386	Rhesus	Female	11.5		135	400	33048	42664	38253.5	39388
28386	Rhesus	Female	11.5		14	400	41493.5	57317.5	55398	40408
28386	Rhesus	Female	11.5		67	400	35825	41953	41600	39170
28386	Rhesus	Female	11.5		120	400	36054	35251	28879	38264.5
28386	Rhesus	Female	11.5		102	400	32187.5	28871	29063	38288
28386	Rhesus	Female	11.5		57	40	117976	102147	106496	83490
28386	Rhesus	Female	11.5		5	400	42044	49824	49095	51616
28386	Rhesus	Female	11.5		108	40	144068	89989.5	119963	93719
28472	Rhesus	Male	12.2		120	40	85360	98781	103269	120103
28472	Rhesus	Male	12.2		120	400	25543	16613	21808	28535
28472	Rhesus	Male	12.2		112	400	34103.5	26255	43456.5	30827
28472	Rhesus	Male	12.2		102	40	120442	80216.5	90855	89475.5
28472	Rhesus	Male	12.2		32	40	117134	NaN	115871	111628
28472	Rhesus	Male	12.2		112	40	120851	108752	84998	103749
28472	Rhesus	Male	12.2		135	400	35228	36146	29819	27630
28472	Rhesus	Male	12.2		59	40	98430	84472	94057.5	91439
28472	Rhesus	Male	12.2		59	400	29904	24602.5	31206	29246
28472	Rhesus	Male	12.2		57	400	26679.5	24235	16998	22439
28472	Rhesus	Male	12.2		5	40	109909	91907	107092	106298
28472	Rhesus	Male	12.2		5	400	41080.5	30363	40477	42219
28472	Rhesus	Male	12.2		24	400	11448	5764	32248.5	19894.5
28472	Rhesus	Male	12.2		57	40	118010	101306	96232	109535
28472	Rhesus	Male	12.2		32	400	33943	20506	42425	41027
28472	Rhesus	Male	12.2		33	400	1026	1375	860	993
28472	Rhesus	Male	12.2		67	400	33714	29628	34047.5	30896
28472	Rhesus	Male	12.2		102	400	24006	24200.5	13567	24868
28472	Rhesus	Male	12.2		108	400	29582.5	37672.5	22316.5	35228
28472	Rhesus	Male	12.2		135	40	113954	121670	103538	117181
28472	Rhesus	Male	12.2		33	40	12354.5	7556	5692	11077
28472	Rhesus	Male	12.2		14	40	126264	124615	106402	131886
28472	Rhesus	Male	12.2		14	400	29261	37500	39124	48086
28472	Rhesus	Male	12.2		24	40	105374	74945	122979	93333
28472	Rhesus	Male	12.2		108	40	111640	113556	103129	107034
28472	Rhesus	Male	12.2		67	40	109010	103457	103644	95822.5
28555	Rhesus	Female	12.3		120	40	126018	108600	110564	48143.5
28555	Rhesus	Female	12.3		102	400	32382	29973	29704.5	37164.5
28555	Rhesus	Female	12.3		57	400	34127	31855	29406	31217
28555	Rhesus	Female	12.3		108	400	36881	40690.5	46367	43926
28555	Rhesus	Female	12.3		120	400	24097.5	29055	36591.5	55925
28555	Rhesus	Female	12.3		112	400	44821.5	39084	46734	46138
28555	Rhesus	Female	12.3		59	40	12408	116105	118747	95203
28555	Rhesus	Female	12.3		102	40	111698	105654	125106	106590
28555	Rhesus	Female	12.3		5	400	47093	43983.5	63305	49599
28555	Rhesus	Female	12.3		135	40	134353	119893	144606	110892
28555	Rhesus	Female	12.3		112	40	127678	129829	138316	107466
28555	Rhesus	Female	12.3		108	40	134400	119425	118735	108402
28555	Rhesus	Female	12.3		14	400	44041	52188	60864.5	47284
28555	Rhesus	Female	12.3		59	400	31981	30478	47559	25052
28555	Rhesus	Female	12.3		67	40	122371	125749	128730	94432
28555	Rhesus	Female	12.3		57	40	132190	123084	118654	117554
28555	Rhesus	Female	12.3		5	40	102311	109676	114994	102778
28555	Rhesus	Female	12.3		32	400	52670	30524	68279	47283.5
28555	Rhesus	Female	12.3		33	400	653.5	1818.5	1378.5	2366
28555	Rhesus	Female	12.3		135	400	43203.5	41539.5	45920	45313
28555	Rhesus	Female	12.3		14	40	113112	139906	148206	100488
28555	Rhesus	Female	12.3		24	40	79655.5	74278	142641	16238.5
28555	Rhesus	Female	12.3		67	400	36743	42859	46711	36615
28555	Rhesus	Female	12.3		33	40	11540	9746	16165	6735
28555	Rhesus	Female	12.3		32	40	118759	109606	154402	126579
28555	Rhesus	Female	12.3		24	400	14558	8222	65402	16504
28759	Rhesus	Female	11.6		57	40	117087	104368	102264	110974
28759	Rhesus	Female	11.6		108	400	44052.5	36559.5	46310	45038
28759	Rhesus	Female	11.6		14	40	153420	119004	118607	126369
28759	Rhesus	Female	11.6		59	40	114352	102194	99797.5	112972
28759	Rhesus	Female	11.6		102	400	34528	37512	31630	29246
28759	Rhesus	Female	11.6		32	400	50100	54770	53839	60944
28759	Rhesus	Female	11.6		33	40	11311	6349	5810	9840
28759	Rhesus	Female	11.6		102	40	105584	88587	71309	20956
28759	Rhesus	Female	11.6		32	40	133523	96162	110448	98722
28759	Rhesus	Female	11.6		5	400	45991.5	54667	59214	60795.5
28759	Rhesus	Female	11.6		108	40	115637	113510	115380	90527
28759	Rhesus	Female	11.6		112	40	126626	115754	123213	98114.5
28759	Rhesus	Female	11.6		112	400	50788	44190	53633	51547
28759	Rhesus	Female	11.6		135	400	38785.5	51534	37692	35732
28759	Rhesus	Female	11.6		59	400	37408.5	38246.5	35045	42333
28759	Rhesus	Female	11.6		33	400	911	1363	1702.5	2722.5
28759	Rhesus	Female	11.6		120	40	109676	98921	93403	102766
28759	Rhesus	Female	11.6		120	400	35286	36789	32695.5	41015.5
28759	Rhesus	Female	11.6		67	40	121974	101002	97892	118092
28759	Rhesus	Female	11.6		67	400	33885.5	45877	39766	35308.5
28759	Rhesus	Female	11.6		5	40	123353	105584	97296	118747
28759	Rhesus	Female	11.6		57	400	18302.5	34700	22576	32455
28759	Rhesus	Female	11.6		24	40	109734	89686	121389	29587
28759	Rhesus	Female	11.6		135	40	157196	112130	120278	76803
28759	Rhesus	Female	11.6		24	400	30500.5	20747	65666	38804
28759	Rhesus	Female	11.6		14	400	49411	54323	46275.5	44613.5
29027	Rhesus	Female	10.5		24	40	128777	110166	155196	129058
29027	Rhesus	Female	10.5		120	40	125562	124499	161345	101656
29027	Rhesus	Female	10.5		59	40	114936	120501	59431.5	118524
29027	Rhesus	Female	10.5		5	400	43353	66670	47467	42195.5
29027	Rhesus	Female	10.5		14	400	56583	52303	60405.5	45473.5
29027	Rhesus	Female	10.5		112	40	146406	133056	130472	163754
29027	Rhesus	Female	10.5		32	40	148241	137381	155500	114912
29027	Rhesus	Female	10.5		135	400	35573	50788	40041	48063
29027	Rhesus	Female	10.5		33	400	618	2242.5	1160.5	2159.5
29027	Rhesus	Female	10.5		108	40	158200	123213	127468	135183
29027	Rhesus	Female	10.5		112	400	46393.5	52922.5	56521	49874
29027	Rhesus	Female	10.5		108	400	50949	50811	NaN	37841
29027	Rhesus	Female	10.5		14	40	159592	134879	68863	93988
29027	Rhesus	Female	10.5		5	40	117087	127456	136586	131922
29027	Rhesus	Female	10.5		120	400	31786	46497	35102	39560
29027	Rhesus	Female	10.5		102	400	34379	39611.5	38826	40637
29027	Rhesus	Female	10.5		57	400	35928	21033.5	34105	29911
29027	Rhesus	Female	10.5		33	40	6883	8202	254.5	12121
29027	Rhesus	Female	10.5		102	40	112551	121623	139438	97541
29027	Rhesus	Female	10.5		135	40	154004	142582	154378	133710
29027	Rhesus	Female	10.5		67	40	142922	151631	144675	136586
29027	Rhesus	Female	10.5		67	400	39979	57042.5	42207.5	37165
29027	Rhesus	Female	10.5		24	400	31866	112	67958	38345
29027	Rhesus	Female	10.5		59	400	35848	63388	41646	37245
29027	Rhesus	Female	10.5		32	400	48493	65568	53404	55283
29027	Rhesus	Female	10.5		57	40	148919	128648	136118	137311
29093	Rhesus	Female	10.5		59	400	31120.5	31855	32478	29063
29093	Rhesus	Female	10.5		59	40	109652	130531	127327	115357
29093	Rhesus	Female	10.5		5	400	48241	49618	46207	53449
29093	Rhesus	Female	10.5		112	400	36720	44110	43181	22003
29093	Rhesus	Female	10.5		108	40	148381	135744	146277	119729
29093	Rhesus	Female	10.5		120	40	132284	132950	120255	140152
29093	Rhesus	Female	10.5		108	400	31235	43937.5	46585	35743.5
29093	Rhesus	Female	10.5		33	400	754.5	1893	971	1613.5
29093	Rhesus	Female	10.5		14	400	34356	49641	50630	53335
29093	Rhesus	Female	10.5		112	40	154004	139859	140163	147422
29093	Rhesus	Female	10.5		102	400	25164.5	31315.5	30552	29807.5
29093	Rhesus	Female	10.5		57	400	31327	26553	22324	31355
29093	Rhesus	Female	10.5		14	40	157534	152157	189390	133430
29093	Rhesus	Female	10.5		120	400	29537	29491	26140	29692.5
29093	Rhesus	Female	10.5		135	40	165975	160457	158972	161743
29093	Rhesus	Female	10.5		135	400	33736.5	44867	28031	36202
29093	Rhesus	Female	10.5		5	40	120617	130110	130320	138140
29093	Rhesus	Female	10.5		33	40	13802	12116	19670	5340
29093	Rhesus	Female	10.5		102	40	127538	127140	101142	115006
29093	Rhesus	Female	10.5		57	40	143296	152087	141683	132728
29093	Rhesus	Female	10.5		67	400	36203.5	37661	34174	37130.5
29093	Rhesus	Female	10.5		32	40	156903	137778	152975	166208
29093	Rhesus	Female	10.5		67	40	137673	151035	132752	138573
29093	Rhesus	Female	10.5		32	400	34815	32291	50814	35021.5
29093	Rhesus	Female	10.5		24	400	19037	14883	58996	34964.5
29093	Rhesus	Female	10.5		24	40	139508	132003	151409	123470
30260	Rhesus	Female	9.3		32	40	147060	124452	138410	86132
30260	Rhesus	Female	9.3		112	400	37753	32291	46871	43754
30260	Rhesus	Female	9.3		120	40	134400	114644	127970	118362
30260	Rhesus	Female	9.3		57	400	19587.5	18750	19045	21774
30260	Rhesus	Female	9.3		135	40	141262	134108	136936	118583
30260	Rhesus	Female	9.3		120	400	27724	20093	24066	32076.5
30260	Rhesus	Female	9.3		112	40	150030	137638	157768	142606
30260	Rhesus	Female	9.3		59	40	128228	114913	121880	104672
30260	Rhesus	Female	9.3		59	400	35389	21183	26426.5	30735.5
30260	Rhesus	Female	9.3		5	400	42171	34723	51478	44648
30260	Rhesus	Female	9.3		67	400	34391	30569	31836	31950
30260	Rhesus	Female	9.3		102	400	29950	21814	32707	30254
30260	Rhesus	Female	9.3		5	40	147294	133476	143226	109302
30260	Rhesus	Female	9.3		67	40	146569	132494	115123	116362
30260	Rhesus	Female	9.3		24	40	131957	129502	144172	120816
30260	Rhesus	Female	9.3		102	40	122184	110260	123166	104696
30260	Rhesus	Female	9.3		108	400	38120	34907	29704	30289
30260	Rhesus	Female	9.3		14	400	45693	33622	42906	45359
30260	Rhesus	Female	9.3		33	400	1340	870	1353	1370
30260	Rhesus	Female	9.3		24	400	17079	11435	45221	28077
30260	Rhesus	Female	9.3		57	40	134108	107174	106613	109746
30260	Rhesus	Female	9.3		14	40	155512	138444	172217	131255
30260	Rhesus	Female	9.3		33	40	15441	16920.5	11343	24409
30260	Rhesus	Female	9.3		135	400	35079	30649.5	30140	34930
30260	Rhesus	Female	9.3		32	400	36927	22307	32730	46000
30260	Rhesus	Female	9.3		108	40	160036	136703	138854	114200
30452	Rhesus	Female	10		112	400	34941.5	41643	46757	28765
30452	Rhesus	Female	10		14	40	189694	140677	125761	59184.5
30452	Rhesus	Female	10		112	40	153676	124662	113194	126240
30452	Rhesus	Female	10		102	400	27104	31591	25361	27469.5
30452	Rhesus	Female	10		108	400	36284	40897	45324	34792.5
30452	Rhesus	Female	10		5	400	41218	48011	49346.5	44809
30452	Rhesus	Female	10		120	40	127842	110026	89966	129572
30452	Rhesus	Female	10		120	400	29077.5	33553	27985.5	29040
30452	Rhesus	Female	10		57	400	15035	25130	18611	14578
30452	Rhesus	Female	10		135	40	138152	127140	113486	128754
30452	Rhesus	Female	10		135	400	33920	38166	43433	27091
30452	Rhesus	Female	10		102	40	124966	97693.5	83700	110342
30452	Rhesus	Female	10		67	40	132798	122558	101048	112680
30452	Rhesus	Female	10		33	40	9193	8216	9140	10945
30452	Rhesus	Female	10		33	400	1715	1319.5	813	1109.5
30452	Rhesus	Female	10		59	40	136609	106636	92093.5	116736
30452	Rhesus	Female	10		59	400	25165	34746	36053.5	35022
30452	Rhesus	Female	10		32	400	43169	53003	55123	39514
30452	Rhesus	Female	10		24	400	32933	26828.5	60646	31755.5
30452	Rhesus	Female	10		67	400	25876	37672.5	32901.5	20032
30452	Rhesus	Female	10		57	40	125468	121857	104345	114994
30452	Rhesus	Female	10		24	40	142115	103749	118525	122967
30452	Rhesus	Female	10		5	40	129969	113019	105888	105304
30452	Rhesus	Female	10		14	400	37580.5	50627.5	50607	42081
30452	Rhesus	Female	10		108	40	124931	117344	106601	139649
30452	Rhesus	Female	10		32	40	133126	110400	111908	132027
30509	Rhesus	Female	9.5		108	400	38831	27792	41760	38483
30509	Rhesus	Female	9.5		112	40	155886	123213	163286	135674
30509	Rhesus	Female	9.5		102	40	112796	105748	102288	115438
30509	Rhesus	Female	9.5		32	40	145774	109208	137217	135604
30509	Rhesus	Female	9.5		33	400	1728	895	1457.5	1718.5
30509	Rhesus	Female	9.5		57	40	118466	117543	110786	123844
30509	Rhesus	Female	9.5		112	400	35595.5	41723	47834	41256
30509	Rhesus	Female	9.5		5	400	39887.5	37799	48820	52658.5
30509	Rhesus	Female	9.5		102	400	25853	20380	23631	30460.5
30509	Rhesus	Female	9.5		14	40	161988	140046	171317	104707
30509	Rhesus	Female	9.5		120	40	128496	97693.5	108039	110494
30509	Rhesus	Female	9.5		108	40	130718	105596	143869	133617
30509	Rhesus	Female	9.5		135	400	32394	36881	31366	32959
30509	Rhesus	Female	9.5		32	400	41081	36203.5	57288.5	37085
30509	Rhesus	Female	9.5		67	400	29124	27505.5	34059	31469
30509	Rhesus	Female	9.5		120	400	30638	28022	25716	29773
30509	Rhesus	Female	9.5		135	40	139368	124826	119799	143109
30509	Rhesus	Female	9.5		33	40	6582	11807	5506.5	17780
30509	Rhesus	Female	9.5		24	40	127304	90808	124966	111698
30509	Rhesus	Female	9.5		57	400	23512.5	24659.5	16724	26908
30509	Rhesus	Female	9.5		59	400	26943	27884	31778.5	36993
30509	Rhesus	Female	9.5		67	40	136983	112130	125212	124545
30509	Rhesus	Female	9.5		59	40	99669	109676	119472	135744
30509	Rhesus	Female	9.5		5	40	133874	129175	133032	141730
30509	Rhesus	Female	9.5		14	400	34907	28320	44935	51959.5
30509	Rhesus	Female	9.5		24	400	18934	10319.5	46584.5	34747
30685	Rhesus	Female	9.5		14	40	174029	175081	167576	47052.5
30685	Rhesus	Female	9.5		112	400	50203.5	43616.5	44419	51959.5
30685	Rhesus	Female	9.5		120	40	124194	NaN	174298	117391
30685	Rhesus	Female	9.5		102	400	37523	29422	35274	36454.5
30685	Rhesus	Female	9.5		135	40	158119	136422	138737	160200
30685	Rhesus	Female	9.5		135	400	43353	53336	49301	37279
30685	Rhesus	Female	9.5		112	40	150123	134412	156412	239166
30685	Rhesus	Female	9.5		67	40	149772	134365	136656	148229
30685	Rhesus	Female	9.5		108	400	46852	38888.5	36557.5	41668.5
30685	Rhesus	Female	9.5		33	400	3612.5	2824	4045	1828
30685	Rhesus	Female	9.5		120	400	35446.5	35607	33497.5	36465.5
30685	Rhesus	Female	9.5		59	400	33897	44121	43548	27596
30685	Rhesus	Female	9.5		57	40	131489	130823	126158	111874
30685	Rhesus	Female	9.5		57	400	29651	29743	26679	27768
30685	Rhesus	Female	9.5		59	40	120501	115988	122640	145120
30685	Rhesus	Female	9.5		102	40	137474	91790	111125	128684
30685	Rhesus	Female	9.5		24	40	120138	113160	160527	120992
30685	Rhesus	Female	9.5		24	400	26783	20035.5	49977	26587
30685	Rhesus	Female	9.5		67	400	52992	43949	44534	35228
30685	Rhesus	Female	9.5		5	400	55401	59601	54687	57082.5
30685	Rhesus	Female	9.5		14	400	56664	62883	52509.5	60829.5
30685	Rhesus	Female	9.5		33	40	9945.5	12487	12883	12076
30685	Rhesus	Female	9.5		5	40	121903	136259	130204	121295
30685	Rhesus	Female	9.5		32	40	130682	136002	139438	46596
30685	Rhesus	Female	9.5		32	400	53175	54782	58285.5	59420
30685	Rhesus	Female	9.5		108	40	125376	146990	149983	142945
31119	Rhesus	Male	9.2		102	400	26289.5	30914	30139.5	29853
31119	Rhesus	Male	9.2		112	40	90562.5	138316	139158	121622
31119	Rhesus	Male	9.2		120	40	89288	112130	110248	110283
31119	Rhesus	Male	9.2		32	400	46267	43766	52395	44694
31119	Rhesus	Male	9.2		57	400	22904	32176	20032	16948
31119	Rhesus	Male	9.2		112	400	39520	46015	53231.5	34219.5
31119	Rhesus	Male	9.2		57	40	120629	136983	122067	113042
31119	Rhesus	Male	9.2		5	40	110120	125586	122406	106613
31119	Rhesus	Male	9.2		33	400	1473.5	1885	1326	1359
31119	Rhesus	Male	9.2		59	40	110634	117204	112154	110482
31119	Rhesus	Male	9.2		32	40	116234	125212	120396	114445
31119	Rhesus	Male	9.2		108	400	32681	40713.5	46699.5	29532.5
31119	Rhesus	Male	9.2		120	400	32360	31923.5	28123	29979
31119	Rhesus	Male	9.2		67	400	30718.5	45303	44315.5	29613
31119	Rhesus	Male	9.2		14	40	120758	146219	134412	121973
31119	Rhesus	Male	9.2		59	400	30810	34196	37749.5	29040
31119	Rhesus	Male	9.2		135	40	105911	146312	133313	117321
31119	Rhesus	Male	9.2		14	400	33897	49664	50687.5	42264.5
31119	Rhesus	Male	9.2		102	40	104286	113042	107806	102288
31119	Rhesus	Male	9.2		5	400	38717	52968.5	54469.5	41760
31119	Rhesus	Male	9.2		108	40	110330	129455	125738	115988
31119	Rhesus	Male	9.2		33	40	8988.5	10138	7789	7417
31119	Rhesus	Male	9.2		135	400	36100	40782	40362.5	27309
31119	Rhesus	Male	9.2		24	400	12516.5	13336	65539.5	36237
31119	Rhesus	Male	9.2		24	40	109080	101633	130881	109348
31119	Rhesus	Male	9.2		67	40	104158	145494	114936	117835
31337	Rhesus	Female	8.9		112	400	38797	49343	44235.5	47674
31337	Rhesus	Female	8.9		120	40	108402	135932	95086	97869
31337	Rhesus	Female	8.9		57	400	21183	31097	22576	30552
31337	Rhesus	Female	8.9		112	40	114924	119846	126252	100640
31337	Rhesus	Female	8.9		102	40	96068	100254	102311	96068
31337	Rhesus	Female	8.9		57	40	126030	121366	109956	114983
31337	Rhesus	Female	8.9		14	400	43880	37122	40969.5	56910
31337	Rhesus	Female	8.9		59	400	19461.5	20244	35068	37509
31337	Rhesus	Female	8.9		120	400	20334	25532	15671.5	37325
31337	Rhesus	Female	8.9		59	40	105678	87184	102276	113334
31337	Rhesus	Female	8.9		32	40	127480	113884	126977	114901
31337	Rhesus	Female	8.9		32	400	32910.5	27804	47765	56269
31337	Rhesus	Female	8.9		5	400	41608	37133	43525	50447
31337	Rhesus	Female	8.9		102	400	23248	21940	16802.5	37039
31337	Rhesus	Female	8.9		14	40	138234	131770	119460	125995
31337	Rhesus	Female	8.9		108	40	114761	125925	102522	119238
31337	Rhesus	Female	8.9		24	40	111803	97144	136633	116292
31337	Rhesus	Female	8.9		135	40	133302	126883	109582	117555
31337	Rhesus	Female	8.9		67	40	122161	118233	106356	113650
31337	Rhesus	Female	8.9		135	400	25475	36927	27573	41050
31337	Rhesus	Female	8.9		108	400	30649.5	31327	39995.5	41325
31337	Rhesus	Female	8.9		33	400	450	1400	788.5	1103
31337	Rhesus	Female	8.9		5	40	111862	111242	113253	112154
31337	Rhesus	Female	8.9		33	40	7410	5315	5430.5	8476
31337	Rhesus	Female	8.9		67	400	29124	35664	37852.5	48178
31337	Rhesus	Female	8.9		24	400	11852	11979	38196	31629.5
31338	Rhesus	Female	8.9		120	40	121716	108658	126392	140163
31338	Rhesus	Female	8.9		112	400	40070.5	31051	51192	42917.5
31338	Rhesus	Female	8.9		112	40	154740	132798	140982	136118
31338	Rhesus	Female	8.9		108	400	34310	39658	47811	44992
31338	Rhesus	Female	8.9		102	400	34987.5	23960	31423	33830
31338	Rhesus	Female	8.9		57	40	144710	127117	125680	132611
31338	Rhesus	Female	8.9		5	40	121622	116854	128730	125586
31338	Rhesus	Female	8.9		120	400	30960	27333	29257.5	31584
31338	Rhesus	Female	8.9		135	400	42342.5	33438	42104	36122
31338	Rhesus	Female	8.9		108	40	140830	116046	123470	135943
31338	Rhesus	Female	8.9		57	400	33507	31361.5	26450	32959
31338	Rhesus	Female	8.9		5	400	45349	34792	57254	50447
31338	Rhesus	Female	8.9		32	400	43100	14635	67156	51662
31338	Rhesus	Female	8.9		67	400	35905.5	33622	44132.5	36237
31338	Rhesus	Female	8.9		59	40	163333	102802	115544	137264
31338	Rhesus	Female	8.9		135	40	176963	129759	144979	158680
31338	Rhesus	Female	8.9		67	40	146359	132027	123236	138036
31338	Rhesus	Female	8.9		24	40	156015	103550	152987	128228
31338	Rhesus	Female	8.9		32	40	152824	134528	139672	129525
31338	Rhesus	Female	8.9		59	400	33380.5	32566.5	42998	33922
31338	Rhesus	Female	8.9		33	400	1763	1718	1540	2697
31338	Rhesus	Female	8.9		14	400	46566	46451	47696.5	53827.5
31338	Rhesus	Female	8.9		24	400	27758	15255	60807	37084.5
31338	Rhesus	Female	8.9		102	40	119402	120290	110085	127468
31338	Rhesus	Female	8.9		14	40	183370	173328	151561	154144
31338	Rhesus	Female	8.9		33	40	17370.5	13749.5	15328	13109
31463	Rhesus	Female	8.4		67	400	35802	41046.5	36214	30621
31463	Rhesus	Female	8.4		57	400	31878	26370	18771	15715
31463	Rhesus	Female	8.4		59	400	32382.5	37672.5	29865	29017
31463	Rhesus	Female	8.4		67	40	117695	146055	130776	25578
31463	Rhesus	Female	8.4		32	400	55011	41884	51112	49851
31463	Rhesus	Female	8.4		5	400	44580.5	44236	52647	41783
31463	Rhesus	Female	8.4		120	40	123552	123190	142443	106893
31463	Rhesus	Female	8.4		59	40	110681	102194	120337	137614
31463	Rhesus	Female	8.4		24	40	111862	110961	150871	79656
31463	Rhesus	Female	8.4		24	400	18544	11079	62273.5	33830
31463	Rhesus	Female	8.4		102	40	120921	135861	122230	100884
31463	Rhesus	Female	8.4		57	40	127000	141472	131478	131968
31463	Rhesus	Female	8.4		108	40	133442	135955	169692	126696
31463	Rhesus	Female	8.4		108	400	40346	35917	55019.5	35010
31463	Rhesus	Female	8.4		33	400	1512	1918.5	2013	1363
31463	Rhesus	Female	8.4		120	400	31648	29536.5	30140	27504
31463	Rhesus	Female	8.4		32	40	113252	148369	174953	97985.5
31463	Rhesus	Female	8.4		5	40	115053	133605	129011	128988
31463	Rhesus	Female	8.4		14	400	49480	45269	45175	31813
31463	Rhesus	Female	8.4		102	400	31705.5	33254.5	27573	29807.5
31463	Rhesus	Female	8.4		112	400	35228.5	44075.5	45003.5	42540
31463	Rhesus	Female	8.4		14	40	160082	169061	150953	127924
31463	Rhesus	Female	8.4		135	40	121926	155664	149048	158318
31463	Rhesus	Female	8.4		135	400	31912	40082	42379	32454.5
31463	Rhesus	Female	8.4		33	40	7348	12599	13453	13403
31463	Rhesus	Female	8.4		112	40	134809	136610	149854	106823
31641	Rhesus	Female	8.7		32	40	135452	121623	134388	145891
31641	Rhesus	Female	8.7		33	400	1181	1529.5	1467.5	1817
31641	Rhesus	Female	8.7		112	400	44271	41459	46229.5	39548.5
31641	Rhesus	Female	8.7		120	400	30524	18383	31343	40064
31641	Rhesus	Female	8.7		5	400	43674	52464	48533	55168
31641	Rhesus	Female	8.7		120	40	130904	129853	124790	131068
31641	Rhesus	Female	8.7		102	400	31957.5	30695.5	35491.5	29154
31641	Rhesus	Female	8.7		135	400	34356	50536	37944	40545.5
31641	Rhesus	Female	8.7		33	40	15412	9892	7189	11020
31641	Rhesus	Female	8.7		112	40	147902	138503	141098	159604
31641	Rhesus	Female	8.7		135	40	132938	156880	144559	147832
31641	Rhesus	Female	8.7		59	400	36123	41780.5	23680	30449
31641	Rhesus	Female	8.7		67	400	36904	40208.5	36626	37703
31641	Rhesus	Female	8.7		32	400	45533	50651	52899	38574.5
31641	Rhesus	Female	8.7		59	40	118689	132986	68966.5	135394
31641	Rhesus	Female	8.7		57	400	28068	28183	13521.5	19940
31641	Rhesus	Female	8.7		108	400	37133.5	51844	41726	36271
31641	Rhesus	Female	8.7		24	400	21906	13411	62938	26129
31641	Rhesus	Female	8.7		102	40	112411	109699	11363	124008
31641	Rhesus	Female	8.7		67	40	137615	134809	126825	133920
31641	Rhesus	Female	8.7		5	40	133967	126486	121249	137942
31641	Rhesus	Female	8.7		14	400	41838	47484	46642	38930
31641	Rhesus	Female	8.7		108	40	143238	141952	142712	178343
31641	Rhesus	Female	8.7		24	40	117742	106648	140865	95425.5
31641	Rhesus	Female	8.7		57	40	139450	151900	132705	139555
31641	Rhesus	Female	8.7		14	40	170043	152520	180985	153724
32415	Rhesus	Female	7.4		120	40	102708	113148	109138	90294
32415	Rhesus	Female	7.4		33	400	2261	2041.5	1659	2001
32415	Rhesus	Female	7.4		102	40	98687	114948	103714	112984
32415	Rhesus	Female	7.4		32	40	128567	137217	136025	109126
32415	Rhesus	Female	7.4		120	400	33346.5	37340	31457.5	NaN
32415	Rhesus	Female	7.4		112	40	141308	128660	124054	115380
32415	Rhesus	Female	7.4		112	400	36536	46084	45221	42860
32415	Rhesus	Female	7.4		5	400	49067	59211	59122	52716
32415	Rhesus	Female	7.4		135	40	126416	139532	130414	106613
32415	Rhesus	Female	7.4		135	400	28848	50995	35641	NaN
32415	Rhesus	Female	7.4		57	40	115357	130518	131548	112236
32415	Rhesus	Female	7.4		59	40	113767	115906	91100.5	117134
32415	Rhesus	Female	7.4		14	400	35538.5	52739	54469.5	41921
32415	Rhesus	Female	7.4		59	400	27505.5	45097	33486	NaN
32415	Rhesus	Female	7.4		67	400	29984.5	41402	41680	33005
32415	Rhesus	Female	7.4		57	400	25612	26553	21097.5	17111
32415	Rhesus	Female	7.4		14	40	159101	156342	135113	129151
32415	Rhesus	Female	7.4		102	400	22445	36468	33922	30827
32415	Rhesus	Female	7.4		108	400	38464	43020	47742	35893
32415	Rhesus	Female	7.4		24	400	34471	25337	64669	55879
32415	Rhesus	Female	7.4		5	40	129923	114480	120173	117882
32415	Rhesus	Female	7.4		67	40	123283	131279	117672	104344
32415	Rhesus	Female	7.4		32	400	46290	63686	50928	57460.5
32415	Rhesus	Female	7.4		33	40	10409.5	11610	6217	7504
32415	Rhesus	Female	7.4		108	40	130624	141928	119016	109231
32415	Rhesus	Female	7.4		24	40	121833	109536	128426	114772
32521	Rhesus	Female	7.3		120	400	30868	38166	33967.5	33016.5
32521	Rhesus	Female	7.3		67	40	106894	108623	97518	107151
32521	Rhesus	Female	7.3		102	400	30569	34436.5	33853	28810.5
32521	Rhesus	Female	7.3		120	40	98558.5	86915	90200	102872
32521	Rhesus	Female	7.3		59	40	90527	93625.5	79515.5	104930
32521	Rhesus	Female	7.3		59	400	32233.5	34689	36259	37130
32521	Rhesus	Female	7.3		135	40	119332	108530	106543	107291
32521	Rhesus	Female	7.3		112	40	118139	108717	96068	112621
32521	Rhesus	Female	7.3		102	40	102334	87091	70467	100370
32521	Rhesus	Female	7.3		24	40	104930	83782.5	115170	108203
32521	Rhesus	Female	7.3		108	400	33679	41929.5	44591	38138.5
32521	Rhesus	Female	7.3		135	400	29284	44477	37474.5	28031.5
32521	Rhesus	Female	7.3		5	40	101306	112668	103059	117158
32521	Rhesus	Female	7.3		108	40	102369	105690	91533	108776
32521	Rhesus	Female	7.3		32	400	54518	54575	58595	56383
32521	Rhesus	Female	7.3		57	40	94256.5	108858	95624.5	87324
32521	Rhesus	Female	7.3		67	400	25715.5	39910	37405.5	25625
32521	Rhesus	Female	7.3		32	40	118443	103164	94525	111382
32521	Rhesus	Female	7.3		5	400	45108.5	55149	51535.5	54618
32521	Rhesus	Female	7.3		24	400	32302	28159.5	55787.5	52051
32521	Rhesus	Female	7.3		33	400	2096	1470	2648.5	2143.5
32521	Rhesus	Female	7.3		112	400	33426.5	44098.5	43926	43113
32521	Rhesus	Female	7.3		14	40	119004	114246	97342.5	116608
32521	Rhesus	Female	7.3		14	400	39428	53898.5	52315	53885
32521	Rhesus	Female	7.3		33	40	10150.5	7384.5	6551	16801
32521	Rhesus	Female	7.3		57	400	8499	18371.5	15832	14075
32649	Rhesus	Male	8		102	40	152414	161299	131910	127982
32649	Rhesus	Male	8		120	40	114644	171866	142641	110704
32649	Rhesus	Male	8		112	400	41115	55837	62870	43250
32649	Rhesus	Male	8		135	400	34379	54598	50504.5	35709.5
32649	Rhesus	Male	8		102	400	36490.5	38349	38001	32844
32649	Rhesus	Male	8		112	40	168944	184048	186175	131138
32649	Rhesus	Male	8		57	40	121412	162701	156716	130718
32649	Rhesus	Male	8		57	400	22927	40897	27263	28192
32649	Rhesus	Male	8		59	40	105795	170814	129163	119191
32649	Rhesus	Male	8		108	400	32922	49182	63007	42906
32649	Rhesus	Male	8		135	40	134458	173608	182306	151035
32649	Rhesus	Male	8		33	400	1404	2139	2074.5	2876
32649	Rhesus	Male	8		32	40	108226	224016	172684	136914
32649	Rhesus	Male	8		5	400	32360	59808	65826	55237
32649	Rhesus	Male	8		120	400	29582.5	36353	34448.5	40442
32649	Rhesus	Male	8		14	400	54529.5	60106	65024	57804
32649	Rhesus	Male	8		24	400	19049	21091	71694	35755
32649	Rhesus	Male	8		108	40	83256	217037	183837	129525
32649	Rhesus	Male	8		32	400	43467	45716	67625.5	57403
32649	Rhesus	Male	8		67	40	134154	160480	171001	136679
32649	Rhesus	Male	8		5	40	129256	152835	149784	120150
32649	Rhesus	Male	8		24	40	107770	139672	172965	105712
32649	Rhesus	Male	8		33	40	6206	10187	8343	8349
32649	Rhesus	Male	8		59	400	37454	40839.5	44739.5	32843.5
32649	Rhesus	Male	8		67	400	34264	49629	48923	36488.5
32649	Rhesus	Male	8		14	40	165682	200928	166804	157675
32867	Rhesus	Male	8.2		32	40	138351	33811.5	141472	121541
32867	Rhesus	Male	8.2		14	40	136504	166793	149024	129408
32867	Rhesus	Male	8.2		14	400	32658	48700	39915.5	53656
32867	Rhesus	Male	8.2		59	400	25245	36858	31228.5	35068
32867	Rhesus	Male	8.2		57	400	7500	19393	14269.5	27733.5
32867	Rhesus	Male	8.2		5	400	38349	55631	48522	46573
32867	Rhesus	Male	8.2		120	40	128134	127070	132097	112551
32867	Rhesus	Male	8.2		59	40	129899	140607	132366	119963
32867	Rhesus	Male	8.2		32	400	43100	47816.5	41405	43502
32867	Rhesus	Male	8.2		67	40	135932	142010	133301	128812
32867	Rhesus	Male	8.2		112	400	33793.5	41792	37806.5	31377
32867	Rhesus	Male	8.2		112	40	138597	162480	152648	128333
32867	Rhesus	Male	8.2		135	400	26713.5	39198.5	31400.5	27573
32867	Rhesus	Male	8.2		108	400	31785.5	38395	34735.5	30724
32867	Rhesus	Male	8.2		33	400	1005	1613	1065	1448
32867	Rhesus	Male	8.2		102	400	17777.5	28791	26025.5	28352
32867	Rhesus	Male	8.2		57	40	113230	139392	124943	95109.5
32867	Rhesus	Male	8.2		5	40	119378	137568	126976	126649
32867	Rhesus	Male	8.2		33	40	11338.5	12722	10104	21499
32867	Rhesus	Male	8.2		120	400	17930	34264.5	30919	34838
32867	Rhesus	Male	8.2		135	40	153022	156108	149959	136188
32867	Rhesus	Male	8.2		67	400	30374.5	30271	32615	26301
32867	Rhesus	Male	8.2		108	40	132132	134435	144816	131466
32867	Rhesus	Male	8.2		102	40	135242	126135	129070	131945
32867	Rhesus	Male	8.2		24	40	120337	78580	139380	113346
32867	Rhesus	Male	8.2		24	400	22101	23248	42952	34620.5
32898	Rhesus	Male	8.2		102	400	31384.5	27173	23286.5	32798.5
32898	Rhesus	Male	8.2		135	40	162947	118817	111218	135674
32898	Rhesus	Male	8.2		14	400	40369	50203.5	49920	47444.5
32898	Rhesus	Male	8.2		120	400	27207	33392	29636	36191
32898	Rhesus	Male	8.2		32	40	159943	120852	109536	130577
32898	Rhesus	Male	8.2		112	400	39015	35894	47032	44854
32898	Rhesus	Male	8.2		102	40	124826	105526	92865.5	116842
32898	Rhesus	Male	8.2		108	40	142548	102825	107829	140841
32898	Rhesus	Male	8.2		67	400	41517	42205	37440	33142
32898	Rhesus	Male	8.2		112	40	151491	112949	137322	120851
32898	Rhesus	Male	8.2		120	40	120126	99155	100674	123446
32898	Rhesus	Male	8.2		59	400	34723	33231.5	34724	35893
32898	Rhesus	Male	8.2		5	400	47426	43318.5	54389	44556
32898	Rhesus	Male	8.2		32	400	31021	37684	55535	45336
32898	Rhesus	Male	8.2		57	40	138433	120547	97880	141040
32898	Rhesus	Male	8.2		57	400	33874	26622	27619	29315
32898	Rhesus	Male	8.2		67	40	129163	132120	91497.5	133278
32898	Rhesus	Male	8.2		33	40	9933	11978	7086	12121
32898	Rhesus	Male	8.2		24	400	29124	10964	65654	20310.5
32898	Rhesus	Male	8.2		24	40	133313	110880	128941	88399.5
32898	Rhesus	Male	8.2		14	40	129291	122464	110073	134154
32898	Rhesus	Male	8.2		108	400	39841	37236.5	45313	40018
32898	Rhesus	Male	8.2		59	40	139404	99049	90153	142571
32898	Rhesus	Male	8.2		5	40	138667	117438	88528.5	146639
32898	Rhesus	Male	8.2		33	400	1504	1136	937	1564.5
32898	Rhesus	Male	8.2		135	400	37684	29537	43113	33234
33090	Rhesus	Female	6.6		59	40	97986	83618.5	94292	89463.5
33090	Rhesus	Female	6.6		112	40	113592	110786	135136	127421
33090	Rhesus	Female	6.6		57	40	120898	121424	115486	112914
33090	Rhesus	Female	6.6		67	40	108050	113990	111476	124919
33090	Rhesus	Female	6.6		102	40	89872.5	72197	88540	111429
33090	Rhesus	Female	6.6		102	400	24534	23478	22049	28719
33090	Rhesus	Female	6.6		108	400	30225	32681	31744	38849
33090	Rhesus	Female	6.6		33	400	935	656	2097	3236
33090	Rhesus	Female	6.6		120	40	91837	69427	97845	59967.5
33090	Rhesus	Female	6.6		32	40	106414	120430	138036	135323
33090	Rhesus	Female	6.6		32	400	17057.5	11143	19921.5	29888
33090	Rhesus	Female	6.6		33	40	4933	5454.5	8377	9776
33090	Rhesus	Female	6.6		5	40	100125	112212	124569	96606.5
33090	Rhesus	Female	6.6		112	400	30707	41310	38036	43891.5
33090	Rhesus	Female	6.6		5	400	25222	25474.5	25120	40156
33090	Rhesus	Female	6.6		108	40	138258	119016	123622	107852
33090	Rhesus	Female	6.6		24	40	61372.5	50314	148311	58660
33090	Rhesus	Female	6.6		135	40	113416	102054	129022	113370
33090	Rhesus	Female	6.6		135	400	31579	35653	31859	39422.5
33090	Rhesus	Female	6.6		59	400	26553	23386	29509.5	35205
33090	Rhesus	Female	6.6		14	40	160925	140900	112715	96279
33090	Rhesus	Female	6.6		14	400	20448	20701	32340	39261.5
33090	Rhesus	Female	6.6		120	400	26117	25635	21166.5	27125.5
33090	Rhesus	Female	6.6		67	400	30707	39359	27366	41107
33090	Rhesus	Female	6.6		57	400	20081.5	24052	23160.5	19620
33090	Rhesus	Female	6.6		24	400	10272	7889	37680.5	17116.5
33229	Rhesus	Male	7.1		102	40	92117	76055	51787	92467.5
33229	Rhesus	Male	7.1		67	400	27540	22629	21613.5	25968.5
33229	Rhesus	Male	7.1		59	40	110050	81433	60905	105607
33229	Rhesus	Male	7.1		57	400	16726	11981	9894	21476
33229	Rhesus	Male	7.1		32	40	112224	96209	90890	127538
33229	Rhesus	Male	7.1		24	40	129455	88236	91088	108004
33229	Rhesus	Male	7.1		102	400	996	14350.5	13775	22691
33229	Rhesus	Male	7.1		67	40	112177	95297	65534	105432
33229	Rhesus	Male	7.1		33	400	1403	1441	906	1894.5
33229	Rhesus	Male	7.1		120	40	99984.5	71110	76757	116877
33229	Rhesus	Male	7.1		135	400	20804	28263	21132	27160
33229	Rhesus	Male	7.1		57	40	99692	87500	58567	99295
33229	Rhesus	Male	7.1		5	40	108857	89803	81573	104929
33229	Rhesus	Male	7.1		112	40	141472	98500	78417	115988
33229	Rhesus	Male	7.1		32	400	38281	24120	30414.5	43250
33229	Rhesus	Male	7.1		108	400	32979	25084	28581.5	26232
33229	Rhesus	Male	7.1		33	40	10868	7639	8320	15096
33229	Rhesus	Male	7.1		112	400	31028.5	18042	26587	34288
33229	Rhesus	Male	7.1		135	40	119530	99786	80684	117134
33229	Rhesus	Male	7.1		14	400	25130	24602	29887.5	40075.5
33229	Rhesus	Male	7.1		14	40	143331	87535	100558	112645
33229	Rhesus	Male	7.1		120	400	4837	19737	17627	26954
33229	Rhesus	Male	7.1		108	40	111897	88376.5	88598.5	93146
33229	Rhesus	Male	7.1		5	400	43789	30202	22507	41096
33229	Rhesus	Male	7.1		59	400	26232	24235	16472	25521.5
33229	Rhesus	Male	7.1		24	400	NaN	5004	27000	28260
33920	Rhesus	Female	7.1		112	400	30776	40713.5	29911	16887
33920	Rhesus	Female	7.1		120	400	19324	14883	18313	20123.5
33920	Rhesus	Female	7.1		112	40	139941	NaN	100043	127982
33920	Rhesus	Female	7.1		102	40	131372	101762	80170.5	111172
33920	Rhesus	Female	7.1		5	400	41459.5	24406.5	32214.5	47284
33920	Rhesus	Female	7.1		108	400	14252	34517	20697	32420.5
33920	Rhesus	Female	7.1		33	400	512	853	709	675
33920	Rhesus	Female	7.1		120	40	96746.5	116046	117882	111873
33920	Rhesus	Female	7.1		102	400	21435	24453	17731	24261
33920	Rhesus	Female	7.1		57	400	12341	14025.5	10489	10943
33920	Rhesus	Female	7.1		135	40	137474	124790	111710	149679
33920	Rhesus	Female	7.1		14	40	213705	130437	123446	149305
33920	Rhesus	Female	7.1		59	400	15120	24281	22714	25177.5
33920	Rhesus	Female	7.1		67	40	118677	127702	81468	111160
33920	Rhesus	Female	7.1		33	40	8648	8357	7955	8887
33920	Rhesus	Female	7.1		24	400	12572	7656	15196	12033.5
33920	Rhesus	Female	7.1		57	40	118700	120267	108249	105935
33920	Rhesus	Female	7.1		14	400	36548	28618.5	36810	40316
33920	Rhesus	Female	7.1		32	400	37202	32314	36237	42150
33920	Rhesus	Female	7.1		5	40	117040	11037.5	107384	136504
33920	Rhesus	Female	7.1		59	40	137147	120150	76078.5	84869
33920	Rhesus	Female	7.1		32	40	139181	139800	120056	161322
33920	Rhesus	Female	7.1		24	40	145306	103620	104684	115778
33920	Rhesus	Female	7.1		67	400	29215	22950	20880	24753.5
33920	Rhesus	Female	7.1		135	400	20150	24832	16142	23986
33920	Rhesus	Female	7.1		108	40	175701	102685	93426.5	135452
34866	Rhesus	Male	5.3		135	40	130928	124288	136154	144383
34866	Rhesus	Male	5.3		120	40	135183	99154.5	90983	131349
34866	Rhesus	Male	5.3		120	400	31832	25405.5	25556	34895.5
34866	Rhesus	Male	5.3		112	40	136002	133534	147154	143495
34866	Rhesus	Male	5.3		5	400	51752.5	38487	34999	48040
34866	Rhesus	Male	5.3		14	400	51569	33862.5	46894	55673
34866	Rhesus	Male	5.3		67	40	148557	122090	131209	125387
34866	Rhesus	Male	5.3		112	400	42917	35641	51983	44259
34866	Rhesus	Male	5.3		59	40	116701	99669	116748	141192
34866	Rhesus	Male	5.3		32	40	148814	122441	144921	136340
34866	Rhesus	Male	5.3		59	400	32841	19117	30266	32936
34866	Rhesus	Male	5.3		33	400	1493	1242	703	1744
34866	Rhesus	Male	5.3		57	400	19760	15915	22392.5	21590.5
34866	Rhesus	Male	5.3		14	40	154810	116012	167471	135581
34866	Rhesus	Male	5.3		57	40	136890	105923	128356	118069
34866	Rhesus	Male	5.3		102	400	33323.5	25795.5	29796	NaN
34866	Rhesus	Male	5.3		135	400	39003.5	31223.5	38104.5	37520.5
34866	Rhesus	Male	5.3		67	400	35813.5	32038	36878	32546
34866	Rhesus	Male	5.3		108	40	131010	117040	113907	131162
34866	Rhesus	Male	5.3		24	40	120512	96723	161872	128099
34866	Rhesus	Male	5.3		5	40	143682	116654	131688	136177
34866	Rhesus	Male	5.3		32	400	35641.5	29697	42104	49943
34866	Rhesus	Male	5.3		24	400	20012	7653	44843	17018
34866	Rhesus	Male	5.3		108	400	39841	33897	33337.5	40499.5
34866	Rhesus	Male	5.3		33	40	11037	5346.5	17771.5	17642
34866	Rhesus	Male	5.3		102	40	128999	97705	93520	115100
35209	Rhesus	Male	5.2		120	400	18222	26794	17688	32638
35209	Rhesus	Male	5.2		112	400	41126	19028	32661	36890
35209	Rhesus	Male	5.2		5	400	44844.5	52992	32993.5	39445.5
35209	Rhesus	Male	5.2		108	40	58730.5	127725	123552	123060
35209	Rhesus	Male	5.2		102	400	30753	14505.5	13542	28283
35209	Rhesus	Male	5.2		135	400	37615	28114	22461.5	32283
35209	Rhesus	Male	5.2		59	400	35733	24465	32638	37153
35209	Rhesus	Male	5.2		14	400	33518.5	35389	28169	52670
35209	Rhesus	Male	5.2		135	40	107642	126813	115883	106052
35209	Rhesus	Male	5.2		120	40	59409	115848	107805	127094
35209	Rhesus	Male	5.2		32	400	44144.5	39141.5	25945	51696
35209	Rhesus	Male	5.2		24	400	16129	4877	30713	21728
35209	Rhesus	Male	5.2		5	40	156412	138901	120430	111172
35209	Rhesus	Male	5.2		112	40	152776	126743	131115	325
35209	Rhesus	Male	5.2		67	400	37156	31602	40156	27905
35209	Rhesus	Male	5.2		14	40	123224	163309	119425	139754
35209	Rhesus	Male	5.2		67	40	103620	128216	117999	124124
35209	Rhesus	Male	5.2		59	40	256	118151	108436	101680
35209	Rhesus	Male	5.2		57	400	32566	24912	18656.5	24410
35209	Rhesus	Male	5.2		102	40	61080	122242	108881	102790
35209	Rhesus	Male	5.2		32	40	140537	141028	140631	140712
35209	Rhesus	Male	5.2		24	40	159276	114281	131372	109734
35209	Rhesus	Male	5.2		108	400	41035	214	46734	27069
35209	Rhesus	Male	5.2		33	400	1227	735	715	943.5
35209	Rhesus	Male	5.2		57	40	129198	114516	106309	106449
35209	Rhesus	Male	5.2		33	40	18708.5	8319	6814	11674
35232	Rhesus	Male	5.2		32	40	172136	177338	122745	133944
35232	Rhesus	Male	5.2		102	40	138573	120243	113931	137287
35232	Rhesus	Male	5.2		108	400	49779	42515	46814	44075
35232	Rhesus	Male	5.2		135	40	211589	162608	140070	157418
35232	Rhesus	Male	5.2		108	40	158283	130203	131910	144652
35232	Rhesus	Male	5.2		57	40	138690	124908	120921	113416
35232	Rhesus	Male	5.2		5	40	151292	149772	129338	144933
35232	Rhesus	Male	5.2		120	40	160621	124744	139088	128192
35232	Rhesus	Male	5.2		112	400	38923	48183.5	38987	49427
35232	Rhesus	Male	5.2		5	400	66922	43720	49622	64795
35232	Rhesus	Male	5.2		67	40	151549	146125	132167	138070
35232	Rhesus	Male	5.2		102	400	43376	37971	16619	41474
35232	Rhesus	Male	5.2		135	400	43444	39726	44786	31492
35232	Rhesus	Male	5.2		24	400	35687	23202	43467.5	46367
35232	Rhesus	Male	5.2		33	40	14820	9683	15673	12628
35232	Rhesus	Male	5.2		24	40	162480	106917	156564	152134
35232	Rhesus	Male	5.2		59	40	138620	138971	134599	113323
35232	Rhesus	Male	5.2		120	400	40392	36169	30300	36282
35232	Rhesus	Male	5.2		14	400	59372	53175	59684	57804.5
35232	Rhesus	Male	5.2		14	40	210093	133044	132775	133967
35232	Rhesus	Male	5.2		112	40	157838	173293	134669	156062
35232	Rhesus	Male	5.2		32	400	58832	44867	50447	67156
35232	Rhesus	Male	5.2		59	400	40392	46416.5	38735	30804.5
35232	Rhesus	Male	5.2		33	400	3192	1548	1603	1873
35232	Rhesus	Male	5.2		67	400	38957.5	34000.5	30919	33818.5
35232	Rhesus	Male	5.2		57	400	33622	29686	19952	26083
35242	Rhesus	Male	4.7		33	400	833.5	1616	644	1964
35242	Rhesus	Male	4.7		24	40	116152	111359	122675	126591
35242	Rhesus	Male	4.7		112	40	147130	104696	114656	152.5
35242	Rhesus	Male	4.7		135	400	29846.5	36789	35824	27779
35242	Rhesus	Male	4.7		67	400	24557	33851.5	32661	27882
35242	Rhesus	Male	4.7		120	40	152660	106297	96139	88867.5
35242	Rhesus	Male	4.7		5	40	120501	126229	113650	118326
35242	Rhesus	Male	4.7		120	400	21596	31946	31618.5	27550
35242	Rhesus	Male	4.7		59	400	27000.5	30638	34518	28558.5
35242	Rhesus	Male	4.7		57	40	135651	123517	99342	122453
35242	Rhesus	Male	4.7		112	400	31763	34757.5	53747	31538
35242	Rhesus	Male	4.7		135	40	146382	124428	106788	107057
35242	Rhesus	Male	4.7		102	400	26209	22777.5	21407.5	27756
35242	Rhesus	Male	4.7		14	40	164829	168780	126194	138643
35242	Rhesus	Male	4.7		24	400	19324	12598	57861.5	33303
35242	Rhesus	Male	4.7		59	40	125948	96162	89580	152028
35242	Rhesus	Male	4.7		67	40	137334	113230	75973.5	113884
35242	Rhesus	Male	4.7		108	400	37053	64490	38574	43685.5
35242	Rhesus	Male	4.7		14	400	21711	41482	35686	46023.5
35242	Rhesus	Male	4.7		102	40	121026	103188	69696	114375
35242	Rhesus	Male	4.7		108	40	139205	120664	108179	NaN
35242	Rhesus	Male	4.7		32	400	33415	NaN	56131	39342
35242	Rhesus	Male	4.7		57	400	25429	22801	20731	23779.5
35242	Rhesus	Male	4.7		32	40	137650	118583	118443	107724
35242	Rhesus	Male	4.7		5	400	39474	41103.5	45943	43090
35242	Rhesus	Male	4.7		33	40	14442	6486	6084	12176
35413	Rhesus	Male	4.6		112	400	32405	29789	44144	32592
35413	Rhesus	Male	4.6		57	400	27081	23684	20078	24467.5
35413	Rhesus	Male	4.6		120	400	22124	13926	18611	26862.5
35413	Rhesus	Male	4.6		112	40	143156	98687	117297	116292
35413	Rhesus	Male	4.6		108	400	26691	30627	32913	35961
35413	Rhesus	Male	4.6		5	40	120921	96793	125316	129502
35413	Rhesus	Male	4.6		120	40	124580	89265	104228	64821
35413	Rhesus	Male	4.6		59	400	31786	25406	32741	27710
35413	Rhesus	Male	4.6		102	400	20024	19209	18382	26427
35413	Rhesus	Male	4.6		67	400	33943	32658	30266	30002
35413	Rhesus	Male	4.6		5	400	37179	41562.5	36764	49782
35413	Rhesus	Male	4.6		102	40	122651	95998	104041	111429
35413	Rhesus	Male	4.6		67	40	138362	110845	117368	130156
35413	Rhesus	Male	4.6		33	40	7356	3578	4046	12437
35413	Rhesus	Male	4.6		33	400	660	475	413	682.5
35413	Rhesus	Male	4.6		59	40	70023	97191	105280	102568
35413	Rhesus	Male	4.6		14	400	34080.5	45441	43135	48178
35413	Rhesus	Male	4.6		57	40	141963	112037	122944	138036
35413	Rhesus	Male	4.6		24	400	10175.5	7232	38700.5	20021
35413	Rhesus	Male	4.6		32	40	156108	115263	159475	136282
35413	Rhesus	Male	4.6		24	40	116994	89370	152391	120232
35413	Rhesus	Male	4.6		32	400	40644	30569	46378.5	45405
35413	Rhesus	Male	4.6		14	40	149282	101235	138082	140327
35413	Rhesus	Male	4.6		135	400	25911	31464	30414.5	28191.5
35413	Rhesus	Male	4.6		108	40	127117	121728	118186	176753
35413	Rhesus	Male	4.6		135	40	138012	115591	122476	128333
35490	Rhesus	Male	4.5		102	40	126147	109664	112201	124662
35490	Rhesus	Male	4.5		32	40	155629	131115	131045	142197
35490	Rhesus	Male	4.5		32	400	50077	34402	38047	49370
35490	Rhesus	Male	4.5		33	400	1564	1086	1414	1762.5
35490	Rhesus	Male	4.5		108	40	151794	117742	128941	132249
35490	Rhesus	Male	4.5		120	40	133430	103784	120114	146336
35490	Rhesus	Male	4.5		135	400	34861.5	35928.5	37658	31366
35490	Rhesus	Male	4.5		24	40	141005	96443	130285	125913
35490	Rhesus	Male	4.5		57	40	139672	119285	115088	139532
35490	Rhesus	Male	4.5		57	400	26691	24602.5	20994.5	24558.5
35490	Rhesus	Male	4.5		120	400	26140.5	23684	24318	27813.5
35490	Rhesus	Male	4.5		67	400	31705.5	32669.5	28421	32420
35490	Rhesus	Male	4.5		24	400	16442.5	10451.5	49874	30850
35490	Rhesus	Male	4.5		112	400	35894	34081	40683	40110
35490	Rhesus	Male	4.5		135	40	189916	122698	125586	137732
35490	Rhesus	Male	4.5		5	400	38200	36972	36683.5	48521.5
35490	Rhesus	Male	4.5		14	400	33759	33737	35250.5	45141
35490	Rhesus	Male	4.5		14	40	157429	131676	152648	129701
35490	Rhesus	Male	4.5		5	40	136142	118770	115556	74106
35490	Rhesus	Male	4.5		102	400	27069.5	28619	25613	27596
35490	Rhesus	Male	4.5		112	40	150872	131864	146920	140958
35490	Rhesus	Male	4.5		108	400	34780.5	26943	36030.5	34540
35490	Rhesus	Male	4.5		67	40	138714	121786	124872	136726
35490	Rhesus	Male	4.5		33	40	12722.5	10927	7968	8792
35490	Rhesus	Male	4.5		59	40	127234	110132	106145	138772
35490	Rhesus	Male	4.5		59	400	28205.5	26048	32420.5	32523
35524	Rhesus	Female	4.9		112	400	30741.5	28917.5	29303	33830
35524	Rhesus	Female	4.9		102	400	23111	20012	15734	16839
35524	Rhesus	Female	4.9		120	40	95835	84776	95764	79760.5
35524	Rhesus	Female	4.9		120	400	21022	18415	18278.5	21751
35524	Rhesus	Female	4.9		112	40	113334	108507	124826	106356
35524	Rhesus	Female	4.9		57	400	15241.5	14095	12650	11041
35524	Rhesus	Female	4.9		5	400	30099	33163	32959	38402.5
35524	Rhesus	Female	4.9		57	40	108366	112130	106986	100253
35524	Rhesus	Female	4.9		108	40	113252	96267.5	110003	96606
35524	Rhesus	Female	4.9		59	40	112481	105210	84121	98091
35524	Rhesus	Female	4.9		135	40	116257	116082	122488	124650
35524	Rhesus	Female	4.9		33	400	468.5	625.5	448	1021
35524	Rhesus	Female	4.9		67	400	22239	24694	25338	20674
35524	Rhesus	Female	4.9		5	40	100874	108039	109909	102428
35524	Rhesus	Female	4.9		59	400	21699.5	24866.5	16159	18396.5
35524	Rhesus	Female	4.9		32	400	30409	33232	32638	33074
35524	Rhesus	Female	4.9		24	40	103971	86483	146733	107034
35524	Rhesus	Female	4.9		14	40	127187	112247	136680	921.5
35524	Rhesus	Female	4.9		102	40	97904	110774	85161.5	89241
35524	Rhesus	Female	4.9		67	40	103293	119121	103994	98722
35524	Rhesus	Female	4.9		14	400	29307	32967.5	28501	31217
35524	Rhesus	Female	4.9		24	400	16747	7913.5	23860	14854
35524	Rhesus	Female	4.9		33	40	6121	7644	4831	7530
35524	Rhesus	Female	4.9		108	400	24671.5	26748.5	34219.5	25625
35524	Rhesus	Female	4.9		135	400	26668	24098	26633	20020.5
35524	Rhesus	Female	4.9		32	40	118724	124534	128298	127736
35645	Rhesus	Male	4.3		112	40	119484	123879	148708	123423
35645	Rhesus	Male	4.3		24	40	124194	80345.5	137264	111418
35645	Rhesus	Male	4.3		14	400	48723	32898.5	52670	47753.5
35645	Rhesus	Male	4.3		59	400	39095.5	30409	46355.5	32569
35645	Rhesus	Male	4.3		102	40	137708	86027	91252	104708
35645	Rhesus	Male	4.3		32	40	150450	111242	126802	123949
35645	Rhesus	Male	4.3		57	40	134084	115450	111078	116164
35645	Rhesus	Male	4.3		120	40	117754	87441	106286	128941
35645	Rhesus	Male	4.3		59	40	129619	91848.5	114082	112224
35645	Rhesus	Male	4.3		102	400	29766	31579	28902	29315
35645	Rhesus	Male	4.3		135	400	34975.5	34081	35205	32134
35645	Rhesus	Male	4.3		57	400	33805	22387.5	22977	30529
35645	Rhesus	Male	4.3		112	400	46921.5	37592	31171	42929
35645	Rhesus	Male	4.3		14	40	154728	117882	133967	126743
35645	Rhesus	Male	4.3		135	40	137088	120793	131209	125446
35645	Rhesus	Male	4.3		108	400	38969	36950	33188	41989
35645	Rhesus	Male	4.3		33	400	883	1806	1004	1474
35645	Rhesus	Male	4.3		120	400	38028	10300	28742	36649
35645	Rhesus	Male	4.3		32	400	31682.5	39152.5	52005	53713
35645	Rhesus	Male	4.3		5	40	120080	101352	128754	121179
35645	Rhesus	Male	4.3		5	400	41769	42917	48601.5	45886
35645	Rhesus	Male	4.3		108	40	160212	102778	141168	97132.5
35645	Rhesus	Male	4.3		33	40	7390	5062	5694	8890
35645	Rhesus	Male	4.3		24	400	15526.5	14629	70594	37634.5
35645	Rhesus	Male	4.3		67	40	122090	114118	112914	129350
35645	Rhesus	Male	4.3		67	400	32038	32474	40809	36019
35679	Rhesus	Male	4.4		32	400	46152	26599	43754	45290
35679	Rhesus	Male	4.4		24	40	129010	92678	140116	125972
35679	Rhesus	Male	4.4		102	40	104064	107992	105420	120302
35679	Rhesus	Male	4.4		32	40	123797	128917	140514	157114
35679	Rhesus	Male	4.4		135	400	30202	25865	28329	32019
35679	Rhesus	Male	4.4		67	400	31464	27586	29498	31309
35679	Rhesus	Male	4.4		112	40	133243	131267	125924	137755
35679	Rhesus	Male	4.4		5	40	129303	105654	125480	121412
35679	Rhesus	Male	4.4		57	400	21848	15562	16543	23917
35679	Rhesus	Male	4.4		5	400	38372	33071	35732	39743
35679	Rhesus	Male	4.4		33	40	13713	12062	10728	7472.5
35679	Rhesus	Male	4.4		57	40	144932	112890	112282	120068
35679	Rhesus	Male	4.4		135	40	158656	120196	119998	156272
35679	Rhesus	Male	4.4		108	400	30776	20917	31928	26702
35679	Rhesus	Male	4.4		59	400	24797.5	22674.5	24089	31354.5
35679	Rhesus	Male	4.4		24	400	14176	9544	46390	25646.5
35679	Rhesus	Male	4.4		120	40	137124	109068	113954	116024
35679	Rhesus	Male	4.4		120	400	25601	18805.5	21820	33199.5
35679	Rhesus	Male	4.4		67	40	135581	128800	119799	146078
35679	Rhesus	Male	4.4		14	40	163730	123224	140502	173503
35679	Rhesus	Male	4.4		102	400	26760	22927	22576	27871
35679	Rhesus	Male	4.4		108	40	135557	142127	146663	122722
35679	Rhesus	Male	4.4		59	40	128006	101913	85898	64014.5
35679	Rhesus	Male	4.4		33	400	873	1282.5	1164	1928
35679	Rhesus	Male	4.4		14	400	NaN	32222	35778	44877
35679	Rhesus	Male	4.4		112	400	36720	34425	37658	36443
35725	Rhesus	Female	4.3		102	40	104976	95086	96863.5	126088
35725	Rhesus	Female	4.3		135	40	139380	125784	133243	126112
35725	Rhesus	Female	4.3		32	40	136609	138643	134657	112621
35725	Rhesus	Female	4.3		32	400	43088.5	33404	49989	42860
35725	Rhesus	Female	4.3		112	40	126229	123119	116806	113253
35725	Rhesus	Female	4.3		5	40	110833	112621	101668	103620
35725	Rhesus	Female	4.3		108	40	111020	113931	118326	117788
35725	Rhesus	Female	4.3		67	40	130998	109512	115438	120688
35725	Rhesus	Female	4.3		33	40	6908.5	9230.5	10191	17524
35725	Rhesus	Female	4.3		57	40	124604	120021	118198	113393
35725	Rhesus	Female	4.3		120	40	121214	94595	110248	92316
35725	Rhesus	Female	4.3		5	400	40117	40793.5	44877	41359.5
35725	Rhesus	Female	4.3		59	400	23570	31395.5	31927.5	27733
35725	Rhesus	Female	4.3		24	40	108484	93076	135183	124206
35725	Rhesus	Female	4.3		24	400	25704	10723	51226	26335
35725	Rhesus	Female	4.3		102	400	28206	25864.5	24994.5	25464
35725	Rhesus	Female	4.3		59	40	106940	90013	98523	108798
35725	Rhesus	Female	4.3		67	400	27230	32589	32844	32053.5
35725	Rhesus	Female	4.3		33	400	1264	2111	1489	1618.5
35725	Rhesus	Female	4.3		112	400	24729	36433.5	47570	35904
35725	Rhesus	Female	4.3		135	400	29169	38556	34105	29268.5
35725	Rhesus	Female	4.3		108	400	37798.5	35779	41038.5	31779
35725	Rhesus	Female	4.3		14	40	145354	127082	167774	145073
35725	Rhesus	Female	4.3		14	400	41792	45648	47674	36901
35725	Rhesus	Female	4.3		57	400	23684	24166	18657	22060.5
35725	Rhesus	Female	4.3		120	400	28286	29204	28467	30139.5
35742	Rhesus	Female	4.4		112	400	35561	40208	43731	39273.5
35742	Rhesus	Female	4.4		120	40	103258	113556	101399	115556
35742	Rhesus	Female	4.4		112	40	123423	128777	115380	143074
35742	Rhesus	Female	4.4		108	40	134002	131045	104322	119799
35742	Rhesus	Female	4.4		14	400	38946	45969	41623	52831
35742	Rhesus	Female	4.4		57	400	14405	21458	15345.5	14068
35742	Rhesus	Female	4.4		102	400	22193	30868	26702	29452
35742	Rhesus	Female	4.4		5	400	44569	50444.5	43433	53174.5
35742	Rhesus	Female	4.4		120	400	29812.5	24694	26702	33257
35742	Rhesus	Female	4.4		59	40	119659	115918	97027	117438
35742	Rhesus	Female	4.4		59	400	26966	31774.5	33807	33245.5
35742	Rhesus	Female	4.4		67	40	126112	121693	106496	127187
35742	Rhesus	Female	4.4		14	40	103854	149889	113440	130940
35742	Rhesus	Female	4.4		57	40	115708	117017	105163	102825
35742	Rhesus	Female	4.4		102	40	115591	113042	92947.5	110377
35742	Rhesus	Female	4.4		108	400	35389	40346	37703	41852
35742	Rhesus	Female	4.4		32	400	36789	51511.5	36855.5	49095
35742	Rhesus	Female	4.4		135	40	146429	125831	115042	130075
35742	Rhesus	Female	4.4		135	400	30776	42825	34609	26060
35742	Rhesus	Female	4.4		5	40	120372	116982	108039	121248
35742	Rhesus	Female	4.4		24	40	126205	103538	115918	119682
35742	Rhesus	Female	4.4		32	40	134739	120010	117800	134458
35742	Rhesus	Female	4.4		33	40	11000.5	10757	7052	16953
35742	Rhesus	Female	4.4		33	400	1346	967.5	1558.5	1026
35742	Rhesus	Female	4.4		67	400	31763	37523	37520	28386.5
35742	Rhesus	Female	4.4		24	400	24430	11956	34793	24158
36477	Rhesus	Female	3.5		120	40	117110	116234	125434	103608
36477	Rhesus	Female	3.5		57	400	31166	28596	25464	26862
36477	Rhesus	Female	3.5		112	40	162105	136867	170861	145950
36477	Rhesus	Female	3.5		59	40	119074	126603	139345	109746
36477	Rhesus	Female	3.5		59	400	37351.5	41700	47513	44258.5
36477	Rhesus	Female	3.5		108	40	149422	129514	157207	106390
36477	Rhesus	Female	3.5		102	400	31671	34677	34998.5	38310.5
36477	Rhesus	Female	3.5		5	40	136212	142688	148498	129642
36477	Rhesus	Female	3.5		112	400	46611	53496	44809	50401
36477	Rhesus	Female	3.5		120	400	26530	32428	33486	31080
36477	Rhesus	Female	3.5		102	40	124206	135850	117695	67101
36477	Rhesus	Female	3.5		33	400	1283	1359	1460.5	2268.5
36477	Rhesus	Female	3.5		14	400	41103	44707	58377	55512.5
36477	Rhesus	Female	3.5		5	400	55034	43536	54114	50768
36477	Rhesus	Female	3.5		135	40	166092	141566	163566	113136
36477	Rhesus	Female	3.5		57	40	133804	135148	130040	110938
36477	Rhesus	Female	3.5		14	40	200156	154858	187905	75587.5
36477	Rhesus	Female	3.5		67	40	147329	143436	155594	128858
36477	Rhesus	Female	3.5		24	40	185567	147738	176122	131723
36477	Rhesus	Female	3.5		108	400	40289	39222	49198	41221.5
36477	Rhesus	Female	3.5		32	400	44018	30065	54160	53965
36477	Rhesus	Female	3.5		33	40	9351	14196.5	10824	18426
36477	Rhesus	Female	3.5		67	400	40002	46072.5	50241	43479
36477	Rhesus	Female	3.5		32	40	139882	147411	177688	64342
36477	Rhesus	Female	3.5		135	400	41517	49411	48155	42780
36477	Rhesus	Female	3.5		24	400	14958.5	11818	67316	22668
36572	Rhesus	Male	3.5		57	400	20724	23283	18817.5	10559
36572	Rhesus	Male	3.5		59	40	99295	64716	106285	168079
36572	Rhesus	Male	3.5		135	400	27907.5	38740	34723.5	24845
36572	Rhesus	Male	3.5		102	40	109839	118443	122722	118373
36572	Rhesus	Male	3.5		120	40	113077	111850	103982	104438
36572	Rhesus	Male	3.5		112	400	31120	35664	51088.5	34724
36572	Rhesus	Male	3.5		135	40	127959	148253	149667	116269
36572	Rhesus	Male	3.5		108	40	126018	136130	154612	126533
36572	Rhesus	Male	3.5		112	40	126837	129058	146277	125177
36572	Rhesus	Male	3.5		33	400	1452.5	2943	1238	2722
36572	Rhesus	Male	3.5		120	400	25245	31510.5	27412	31057
36572	Rhesus	Male	3.5		57	40	119285	134458	133009	116760
36572	Rhesus	Male	3.5		108	400	30684.5	35228.5	47318.5	28467
36572	Rhesus	Male	3.5		5	400	38074	46967	50745	44144
36572	Rhesus	Male	3.5		24	400	19438.5	19324	61563.5	30002.5
36572	Rhesus	Male	3.5		102	400	26576	31246.5	25510	21567.5
36572	Rhesus	Male	3.5		5	40	128052	113627	148206	110740
36572	Rhesus	Male	3.5		24	40	139649	109348	156494	106788
36572	Rhesus	Male	3.5		32	400	35848	43284	58549.5	36614.5
36572	Rhesus	Male	3.5		67	40	127000	134470	129502	106800
36572	Rhesus	Male	3.5		14	40	162935	158049	134599	138690
36572	Rhesus	Male	3.5		14	400	29215	52028	53162.5	34953
36572	Rhesus	Male	3.5		33	40	15707.5	17036	20353.5	14610.5
36572	Rhesus	Male	3.5		59	400	24648.5	32096	40866.5	22748
36572	Rhesus	Male	3.5		32	40	103246	135183	177244	64049.5
36572	Rhesus	Male	3.5		67	400	27333	41631	37130	22106
36613	Rhesus	Female	3.4		112	40	129806	110552	131045	138422
36613	Rhesus	Female	3.4		32	400	35205.5	36651	31251.5	57277
36613	Rhesus	Female	3.4		33	400	1608.5	2029.5	653	1703
36613	Rhesus	Female	3.4		102	400	29353	23695.5	17662.5	38551.5
36613	Rhesus	Female	3.4		32	40	129362	166676	143062	95180
36613	Rhesus	Female	3.4		135	400	29169.5	33243	25315	36397
36613	Rhesus	Female	3.4		59	400	23593	27379.5	23745	33268.5
36613	Rhesus	Female	3.4		102	40	93497	96512.5	94993	112878
36613	Rhesus	Female	3.4		59	40	116806	NaN	103527	104122
36613	Rhesus	Female	3.4		5	400	45441	39692	36649	54595
36613	Rhesus	Female	3.4		33	40	17164	14302	17585	11305
36613	Rhesus	Female	3.4		112	400	32199	32210.5	33509	41256
36613	Rhesus	Female	3.4		57	400	16002.5	16032.5	15299	18437
36613	Rhesus	Female	3.4		108	40	141309	105374	125761	164677
36613	Rhesus	Female	3.4		108	400	29261	32543.5	17485	35193.5
36613	Rhesus	Female	3.4		67	400	29560	28504	30002	35170.5
36613	Rhesus	Female	3.4		24	400	10067	12585.5	37096	27721.5
36613	Rhesus	Female	3.4		135	40	139064	128333	125200	114516
36613	Rhesus	Female	3.4		120	400	27873	23087.5	20788.5	32191
36613	Rhesus	Female	3.4		67	40	129549	130905	108191	118630
36613	Rhesus	Female	3.4		57	40	105982	131092	105140	99739
36613	Rhesus	Female	3.4		5	40	134973	128660	124697	122055
36613	Rhesus	Female	3.4		120	40	130390	162316	106987	66306
36613	Rhesus	Female	3.4		14	40	191926	148194	150310	124008
36613	Rhesus	Female	3.4		24	40	129245	103024	138714	78884
36613	Rhesus	Female	3.4		14	400	40163	33048	28501	52922
36649	Rhesus	Female	3.6		108	400	34035	32520	46482	31125
36649	Rhesus	Female	3.6		32	40	126462	132016	149749	101165
36649	Rhesus	Female	3.6		102	40	117672	113452	102755	128403
36649	Rhesus	Female	3.6		5	400	34287	40529.5	44098	34758
36649	Rhesus	Female	3.6		112	40	134014	132004	151771	101165
36649	Rhesus	Female	3.6		108	40	195667	131746	74255	132927
36649	Rhesus	Female	3.6		14	40	149176	152064	145307	160772
36649	Rhesus	Female	3.6		135	400	30753	39187	35113	26793.5
36649	Rhesus	Female	3.6		32	400	33714	31579	58595	37933
36649	Rhesus	Female	3.6		112	400	36261	34723	49461	38356.5
36649	Rhesus	Female	3.6		120	400	24740	22330	20892	25991
36649	Rhesus	Female	3.6		135	40	119378	127281	136270	136948
36649	Rhesus	Female	3.6		33	40	12986	14604	15086	7378
36649	Rhesus	Female	3.6		120	40	125656	97822	105572	119203
36649	Rhesus	Female	3.6		57	400	22089.5	22101	18658	15986
36649	Rhesus	Female	3.6		59	400	28917	21894.5	38654.5	27366
36649	Rhesus	Female	3.6		67	40	118724	144336	122710	122558
36649	Rhesus	Female	3.6		102	400	25153	24189.5	25819.5	24982.5
36649	Rhesus	Female	3.6		59	40	101458	110026	136621	132600
36649	Rhesus	Female	3.6		5	40	122324	135335	129946	116923
36649	Rhesus	Female	3.6		14	400	34505.5	38051	44419	38299
36649	Rhesus	Female	3.6		67	400	31097.5	34471	35320	30644
36649	Rhesus	Female	3.6		57	40	114059	125258	121693	103492
36649	Rhesus	Female	3.6		24	40	107139	126579	149749	120968
36649	Rhesus	Female	3.6		33	400	1012.5	1534	895.5	1156.5
36649	Rhesus	Female	3.6		24	400	9797	6009	52028	13192
36712	Rhesus	Female	4.2		102	400	28171	30603.5	23883	29280.5
36712	Rhesus	Female	4.2		5	400	39210	52590	43204	44740
36712	Rhesus	Female	4.2		57	400	20483	18314	14879	20513
36712	Rhesus	Female	4.2		59	400	28183	32612	35629.5	29269
36712	Rhesus	Female	4.2		67	40	121319	116199	126766	19436
36712	Rhesus	Female	4.2		135	400	32658	36468	30850	28123
36712	Rhesus	Female	4.2		59	40	97775	115567	117017	80182
36712	Rhesus	Female	4.2		102	40	105350	110143	110716	486
36712	Rhesus	Female	4.2		108	400	29296	34781	38654.5	30793
36712	Rhesus	Female	4.2		32	400	48172.5	45969	37680	50802
36712	Rhesus	Female	4.2		33	400	2138.5	2339	1184	1512.5
36712	Rhesus	Female	4.2		108	40	122277	123236	146289	358
36712	Rhesus	Female	4.2		5	40	122628	130460	130648	30429
36712	Rhesus	Female	4.2		24	40	121786	116409	155103	18540
36712	Rhesus	Female	4.2		135	40	121132	121646	134435	90656
36712	Rhesus	Female	4.2		112	40	131770	136376	141450	108436
36712	Rhesus	Female	4.2		14	40	133102	145224	152157	1863.5
36712	Rhesus	Female	4.2		14	400	41700	48310	42631	11886
36712	Rhesus	Female	4.2		32	40	123283	125072	132436	94642
36712	Rhesus	Female	4.2		24	400	26461	21028.5	39216	28971
36712	Rhesus	Female	4.2		57	40	111149	114188	112504	67872
36712	Rhesus	Female	4.2		120	400	32773	30271	23403	34655
36712	Rhesus	Female	4.2		33	40	9884	17486	11871	1441.5
36712	Rhesus	Female	4.2		67	400	29617	40140	35068	22599
36712	Rhesus	Female	4.2		112	400	41803.5	37064	44327.5	41416
36712	Rhesus	Female	4.2		120	40	115006	109348	113241	93239
36723	Rhesus	Female	3.4		135	400	32543	40002	35468.5	30472
36723	Rhesus	Female	3.4		33	400	1250	1134.5	1311	1062
36723	Rhesus	Female	3.4		112	400	34310	39153	42150	38872
36723	Rhesus	Female	3.4		108	400	34035	35859.5	36626	31469
36723	Rhesus	Female	3.4		57	40	109395	132167	108600	111032
36723	Rhesus	Female	3.4		112	40	141601	132658	131770	147808
36723	Rhesus	Female	3.4		120	40	127070	117683	104638	110821
36723	Rhesus	Female	3.4		120	400	29984	32302	24708	30988
36723	Rhesus	Female	3.4		32	400	37845	44408	35331	48430
36723	Rhesus	Female	3.4		67	400	29651	39956	35938.5	25258
36723	Rhesus	Female	3.4		102	40	103234	106800	82706.5	110880
36723	Rhesus	Female	3.4		102	400	28733	28825	27091	26105.5
36723	Rhesus	Female	3.4		135	40	138737	137334	125691	108086
36723	Rhesus	Female	3.4		14	400	37328	34746	38781	40614
36723	Rhesus	Female	3.4		5	40	133827	139906	111745	121646
36723	Rhesus	Female	3.4		59	40	108250	112177	134669	105818
36723	Rhesus	Female	3.4		59	400	31809	26989	35549	27068.5
36723	Rhesus	Female	3.4		33	40	14312	14004.5	8742	18150
36723	Rhesus	Female	3.4		24	40	134400	119799	142115	106390
36723	Rhesus	Female	3.4		57	400	22812	22996	17392.5	13140.5
36723	Rhesus	Female	3.4		32	40	129572	124288	135885	119425
36723	Rhesus	Female	3.4		14	40	143506	160761	131022	134832
36723	Rhesus	Female	3.4		67	40	131360	141110	105748	113218
36723	Rhesus	Female	3.4		24	400	12043	15922	42849	30025
36723	Rhesus	Female	3.4		108	40	130975	127000	116479	140186
36723	Rhesus	Female	3.4		5	400	47116	52762	39915.5	53174
36773	Rhesus	Male	3.5		57	40	113615	136679	150076	109418
36773	Rhesus	Male	3.5		59	40	71823	134365	131734	81116.5
36773	Rhesus	Male	3.5		112	40	132892	132541	152718	118607
36773	Rhesus	Male	3.5		112	400	37856	39278.5	58217	34288
36773	Rhesus	Male	3.5		102	400	33897	34173	28925	27263.5
36773	Rhesus	Male	3.5		32	40	133874	163251	170347	106566
36773	Rhesus	Male	3.5		14	40	131840	167015	156377	111476
36773	Rhesus	Male	3.5		120	40	111452	63764.5	133792	93193
36773	Rhesus	Male	3.5		120	400	32428	38108.5	27962	35755.5
36773	Rhesus	Male	3.5		135	40	116479	163146	158236	96139
36773	Rhesus	Male	3.5		5	40	132144	125176	137124	110003
36773	Rhesus	Male	3.5		5	400	38992	62550.5	55443.5	31125
36773	Rhesus	Male	3.5		102	40	97284	111032	78323	96349
36773	Rhesus	Male	3.5		59	400	27288	42962	36007	32386
36773	Rhesus	Male	3.5		67	400	30546	44064	41520	25074
36773	Rhesus	Male	3.5		135	400	35504	43708	37910	30873
36773	Rhesus	Male	3.5		14	400	46393.5	70078	55443	44740
36773	Rhesus	Male	3.5		57	400	18498	19428	22805	21957
36773	Rhesus	Male	3.5		67	40	109266	154694	142431	110471
36773	Rhesus	Male	3.5		32	400	49181.5	55814	56039	46390
36773	Rhesus	Male	3.5		24	400	24740.5	14075	67339	31102
36773	Rhesus	Male	3.5		33	400	4013	2291	2570	1613.5
36773	Rhesus	Male	3.5		108	400	34918.5	41907	44740	48751
36773	Rhesus	Male	3.5		108	40	110611	144722	161579	93824
36773	Rhesus	Male	3.5		24	40	106344	111160	182165	93508.5
36773	Rhesus	Male	3.5		33	40	4437	14125	6713.5	11563
36828	Rhesus	Female	3.4		120	40	102451	105070	102322	116666
36828	Rhesus	Female	3.4		5	40	107548	107338	116783	124966
36828	Rhesus	Female	3.4		120	400	28228.5	23409	22828.5	25303.5
36828	Rhesus	Female	3.4		112	40	135803	122277	139380	145950
36828	Rhesus	Female	3.4		108	40	122979	124288	138772	69556
36828	Rhesus	Female	3.4		112	400	35790.5	34792	34105	27756
36828	Rhesus	Female	3.4		135	40	119437	118502	116924	117835
36828	Rhesus	Female	3.4		57	400	14244	15033	9888.5	9000
36828	Rhesus	Female	3.4		102	400	27402	21125.5	20696.5	22713.5
36828	Rhesus	Female	3.4		14	40	130098	131723	173877	1258
36828	Rhesus	Female	3.4		32	40	178670	117566	114001	119939
36828	Rhesus	Female	3.4		59	40	118373	108226	97892	73670.5
36828	Rhesus	Female	3.4		59	400	23317	27953.5	21831.5	23218
36828	Rhesus	Female	3.4		5	400	40438	43524.5	37199	40121.5
36828	Rhesus	Female	3.4		67	400	26874.5	29032	24891	17132
36828	Rhesus	Female	3.4		57	40	104076	100558	117520	93941
36828	Rhesus	Female	3.4		102	40	113066	97121	100184	96372.5
36828	Rhesus	Female	3.4		67	40	121716	117286	119507	114632
36828	Rhesus	Female	3.4		32	400	40966	37385.5	35641	44213
36828	Rhesus	Female	3.4		33	40	15801	7275	10468	10025
36828	Rhesus	Female	3.4		33	400	964	1278	1342	1639
36828	Rhesus	Female	3.4		108	400	33461	29192.5	35366	25407
36828	Rhesus	Female	3.4		24	40	115088	112107	120875	117520
36828	Rhesus	Female	3.4		24	400	22675	12693	38551	32753
36828	Rhesus	Female	3.4		14	400	35917	33553	36912.5	40179
36828	Rhesus	Female	3.4		135	400	30454.5	33300	26839	31882
36860	Rhesus	Male	3.3		59	40	87301	107980	94011	65487
36860	Rhesus	Male	3.3		59	400	25784.5	31246.5	28467	27435.5
36860	Rhesus	Male	3.3		14	400	34218	47759	42619.5	38666
36860	Rhesus	Male	3.3		120	40	94292	98652	121062	78755.5
36860	Rhesus	Male	3.3		112	40	129770	116970	137755	106543
36860	Rhesus	Male	3.3		135	40	112809	131185	127491	97191
36860	Rhesus	Male	3.3		32	40	115941	128941	146429	45188.5
36860	Rhesus	Male	3.3		112	400	25589	39841.5	47169	23401
36860	Rhesus	Male	3.3		120	400	23122	30879.5	23768	30552
36860	Rhesus	Male	3.3		57	40	111172	127491	100476	79211
36860	Rhesus	Male	3.3		14	40	123505	125153	146862	120092
36860	Rhesus	Male	3.3		33	400	1118	1267	1351	1742
36860	Rhesus	Male	3.3		102	40	88493	103199	91159	66236
36860	Rhesus	Male	3.3		67	400	25015.5	38533	32340	22851
36860	Rhesus	Male	3.3		57	400	13274	13845	14675	15534
36860	Rhesus	Male	3.3		5	400	35182	43490	39033	35606.5
36860	Rhesus	Male	3.3		67	40	115976	142735	118677	15848
36860	Rhesus	Male	3.3		33	40	10316	9765.5	15796	9961
36860	Rhesus	Male	3.3		108	40	115521	113884	121038	87114
36860	Rhesus	Male	3.3		135	400	21665	37386	35193.5	28490
36860	Rhesus	Male	3.3		32	400	38235	14720	28719	41153
36860	Rhesus	Male	3.3		24	40	106192	105806	155033	93146
36860	Rhesus	Male	3.3		5	40	97214	121564	120711	79983
36860	Rhesus	Male	3.3		108	400	30305.5	NaN	37085	32672.5
36860	Rhesus	Male	3.3		102	400	21435.5	28871	23126	28054
36860	Rhesus	Male	3.3		24	400	21687.5	19163	47994.5	32661
37544	Rhesus	Male	2.6		57	400	15914	14036	12882.5	10378.5
37544	Rhesus	Male	2.6		59	40	110962	107127	117087	106180
37544	Rhesus	Male	2.6		33	400	642	1680	493.5	1900
37544	Rhesus	Male	2.6		120	40	105888	118818	139766	116175
37544	Rhesus	Male	2.6		112	40	131676	115450	135732	127678
37544	Rhesus	Male	2.6		102	400	19840.5	24189	21728	30071
37544	Rhesus	Male	2.6		5	400	31396	32176	45107	42207
37544	Rhesus	Male	2.6		24	400	8006.5	8959	43720	26496
37544	Rhesus	Male	2.6		102	40	128882	109021	94899	98511.5
37544	Rhesus	Male	2.6		108	400	23547	31154.5	34185	29968
37544	Rhesus	Male	2.6		24	40	124452	105631	150754	107232
37544	Rhesus	Male	2.6		32	400	18705.5	26897	32592.5	NaN
37544	Rhesus	Male	2.6		108	40	126626	116456	190921	148814
37544	Rhesus	Male	2.6		5	40	119834	121728	128356	84401.5
37544	Rhesus	Male	2.6		14	400	29353	36605	37039	40248
37544	Rhesus	Male	2.6		135	400	24924	31464.5	27286.5	32455
37544	Rhesus	Male	2.6		33	40	10847	9466	8869	8694
37544	Rhesus	Male	2.6		14	40	163859	150707	134084	168242
37544	Rhesus	Male	2.6		32	40	110412	116853	140163	129596
37544	Rhesus	Male	2.6		67	40	124931	136539	116164	123809
37544	Rhesus	Male	2.6		57	40	127666	139672	123446	122067
37544	Rhesus	Male	2.6		135	40	121004	132892	119214	140210
37544	Rhesus	Male	2.6		59	400	20953	28286	25418	27584
37544	Rhesus	Male	2.6		112	400	26783	35022	36420	33188
37544	Rhesus	Male	2.6		120	400	18552.5	21343.5	13849	29704
37544	Rhesus	Male	2.6		67	400	24924	31625	30529	29154
37693	Rhesus	Female	2.8		33	400	457.5	1381.5	831	589
37693	Rhesus	Female	2.8		59	400	28045	29422	30438	33326
37693	Rhesus	Female	2.8		112	40	142034	109044	150333	172334
37693	Rhesus	Female	2.8		102	400	23352	20314	20341.5	28833.5
37693	Rhesus	Female	2.8		120	400	23868	22193	19230	29292
37693	Rhesus	Female	2.8		67	40	119752	141379	126696	118408
37693	Rhesus	Female	2.8		108	400	11521	34999	43113	39411
37693	Rhesus	Female	2.8		24	400	9721	12025.5	53541.5	17538.5
37693	Rhesus	Female	2.8		120	40	145470	111616	111932	104660
37693	Rhesus	Female	2.8		59	40	102124	135429	124124	141589
37693	Rhesus	Female	2.8		24	40	117485	96933	149071	101329
37693	Rhesus	Female	2.8		14	400	40920	48711	39927	38276.5
37693	Rhesus	Female	2.8		135	40	140584	166793	138059	131104
37693	Rhesus	Female	2.8		102	40	108530	108600	101189	99388
37693	Rhesus	Female	2.8		108	40	135557	118022	127994	201582
37693	Rhesus	Female	2.8		32	400	27678	35641	56039	53358
37693	Rhesus	Female	2.8		57	40	134645	126451	124592	126252
37693	Rhesus	Female	2.8		57	400	30363	33300	28375	30449.5
37693	Rhesus	Female	2.8		32	40	127795	128192	146943	132974
37693	Rhesus	Female	2.8		14	40	192826	143343	160690	163824
37693	Rhesus	Female	2.8		33	40	9158	12195	4479	9998
37693	Rhesus	Female	2.8		112	400	36674	37707	46974.5	41187
37693	Rhesus	Female	2.8		5	400	35550	45166	51043	41783
37693	Rhesus	Female	2.8		135	400	33243	39726	34930.5	36764
37693	Rhesus	Female	2.8		67	400	33668	43398.5	42769	34082
37693	Rhesus	Female	2.8		5	40	103012	118046	123423	98079
37929	Rhesus	Female	3.1		57	400	16692	21091	18061	12803
37929	Rhesus	Female	3.1		135	40	133476	124569	129537	106893
37929	Rhesus	Female	3.1		59	400	35813.5	34861	31389	35778
37929	Rhesus	Female	3.1		120	400	33977.5	35790.5	26380.5	38116
37929	Rhesus	Female	3.1		112	40	127140	116736	122312	99435
37929	Rhesus	Female	3.1		57	40	119448	129222	111920	85231.5
37929	Rhesus	Female	3.1		102	40	91112	91135	90785	85594
37929	Rhesus	Female	3.1		112	400	33426.5	44133	36947	36397
37929	Rhesus	Female	3.1		120	40	112949	102346	106028	100662
37929	Rhesus	Female	3.1		59	40	106239	115404	123434	NaN
37929	Rhesus	Female	3.1		14	400	43559	53863.5	45840	44992
37929	Rhesus	Female	3.1		67	40	110751	125235	109734	105911
37929	Rhesus	Female	3.1		33	400	2006	3471	2294	2212
37929	Rhesus	Female	3.1		135	400	27242	40713	33899	31355
37929	Rhesus	Female	3.1		32	40	146850	139555	145002	113884
37929	Rhesus	Female	3.1		108	400	52441	34976	33853	40339
37929	Rhesus	Female	3.1		102	400	30546.5	33059.5	32443.5	31286
37929	Rhesus	Female	3.1		5	400	47552	49067	43846	47525
37929	Rhesus	Female	3.1		14	40	142805	123750	138222	128999
37929	Rhesus	Female	3.1		5	40	108962	120290	126439	126556
37929	Rhesus	Female	3.1		24	40	114866	125060	140163	106390
37929	Rhesus	Female	3.1		67	400	33564.5	37569	28088.5	19860.5
37929	Rhesus	Female	3.1		108	40	129151	116876	129022	127725
37929	Rhesus	Female	3.1		33	40	20543	8018	9672.5	13330
37929	Rhesus	Female	3.1		32	400	51798	46566	49255	30653.5
37929	Rhesus	Female	3.1		24	400	30868	29720	49026	51157.5
HMN656902	Human	Male	21	Hispanic	5	40	49285	58567	58169	56719.5
HMN656902	Human	Male	21	Hispanic	5	400	864	1298.5	6879.5	2318
HMN656902	Human	Male	21	Hispanic	32	400	1695.5	3184	15034	4451
HMN656902	Human	Male	21	Hispanic	57	40	69649.5	97495	84869	73179
HMN656902	Human	Male	21	Hispanic	57	400	6823.5	11035	6749	9478
HMN656902	Human	Male	21	Hispanic	67	40	70584.5	96957	73109	76253.5
HMN656902	Human	Male	21	Hispanic	112	40	71800	80638	86155	84846
HMN656902	Human	Male	21	Hispanic	112	400	1838	5209.5	14574	3471
HMN656902	Human	Male	21	Hispanic	135	400	3190	9389	9120	5118
HMN656902	Human	Male	21	Hispanic	59	40	48548.5	64576	63862.5	71566
HMN656902	Human	Male	21	Hispanic	14	40	72805	106426	74991.5	89031
HMN656902	Human	Male	21	Hispanic	14	400	2499	6755.5	9805	2974
HMN656902	Human	Male	21	Hispanic	120	40	40880	46129	57012.5	23235
HMN656902	Human	Male	21	Hispanic	120	400	859.5	2257	2593.5	1475
HMN656902	Human	Male	21	Hispanic	59	400	782	1311.5	4993	1157
HMN656902	Human	Male	21	Hispanic	24	40	25648	30791	80415.5	19744
HMN656902	Human	Male	21	Hispanic	24	400	622	1537	23298.5	913
HMN656902	Human	Male	21	Hispanic	108	40	70678	87780.5	79574	68457
HMN656902	Human	Male	21	Hispanic	33	40	2723.5	3075	2735	1831
HMN656902	Human	Male	21	Hispanic	67	400	2903	11373	12769	3619
HMN656902	Human	Male	21	Hispanic	135	40	72665	101259	76008.5	66247.5
HMN656902	Human	Male	21	Hispanic	102	40	44691	49659	51144	49717.5
HMN656902	Human	Male	21	Hispanic	108	400	2120	3921	13405.5	2718.5
HMN656902	Human	Male	21	Hispanic	32	40	58485	69532.5	87371	57293
HMN656902	Human	Male	21	Hispanic	33	400	150	225	232.5	217.5
HMN656902	Human	Male	21	Hispanic	102	400	1334.5	1436.5	1326	2055
HMN656903	Human	Male	21	Black	57	40	65277	106192	90375	82040
HMN656903	Human	Male	21	Black	5	40	9983	29938	84834.5	14319
HMN656903	Human	Male	21	Black	112	40	22842	52909	112809	33527
HMN656903	Human	Male	21	Black	24	40	10311	18734.5	85056	3799
HMN656903	Human	Male	21	Black	120	40	18559	27388	51974	15922
HMN656903	Human	Male	21	Black	102	40	16039	29435	41196	11246
HMN656903	Human	Male	21	Black	59	40	10637	37104.5	59046.5	47826.5
HMN656903	Human	Male	21	Black	120	400	413	188.5	1551	286.5
HMN656903	Human	Male	21	Black	14	40	20595	88376	117134	13061
HMN656903	Human	Male	21	Black	112	400	355	167	16470.5	329
HMN656903	Human	Male	21	Black	102	400	288	152	1215	341
HMN656903	Human	Male	21	Black	33	40	2682	3654	4305	622
HMN656903	Human	Male	21	Black	14	400	280	195.5	9382	424
HMN656903	Human	Male	21	Black	135	40	36660	100020	94443.5	12660
HMN656903	Human	Male	21	Black	108	40	34462	34029.5	100604	29903
HMN656903	Human	Male	21	Black	108	400	293	147	15441	362
HMN656903	Human	Male	21	Black	32	400	262	133	17190	207
HMN656903	Human	Male	21	Black	24	400	382	114	23516	235
HMN656903	Human	Male	21	Black	57	400	1102.5	196	4748	1962
HMN656903	Human	Male	21	Black	5	400	183.5	166	4946	295
HMN656903	Human	Male	21	Black	135	400	406	178	9118	482
HMN656903	Human	Male	21	Black	67	400	464	184	16737	715
HMN656903	Human	Male	21	Black	67	40	29061	105935	109255	25975
HMN656903	Human	Male	21	Black	59	400	287	133	5094	194.5
HMN656903	Human	Male	21	Black	33	400	115.5	101	137	128
HMN656903	Human	Male	21	Black	32	40	14005	52722	118596	11317
HMN656904	Human	Male	30	Black	14	400	890.5	7491.5	10223	1322
HMN656904	Human	Male	30	Black	24	40	17945	20634	114702	13978.5
HMN656904	Human	Male	30	Black	57	40	86974	87091	99739	89440.5
HMN656904	Human	Male	30	Black	102	400	565	793.5	1387	812
HMN656904	Human	Male	30	Black	14	40	70795	67451	118747	54417
HMN656904	Human	Male	30	Black	67	400	3124.5	14796.5	17502	4268.5
HMN656904	Human	Male	30	Black	112	40	64213	73623.5	114679	75657.5
HMN656904	Human	Male	30	Black	108	400	1019.5	1979.5	13716	1164
HMN656904	Human	Male	30	Black	120	40	29155	24140	44305	32849
HMN656904	Human	Male	30	Black	120	400	422	482	2506	553
HMN656904	Human	Male	30	Black	24	400	199.5	205	30850.5	213
HMN656904	Human	Male	30	Black	5	400	803	1157.5	7268	1110
HMN656904	Human	Male	30	Black	112	400	962	2634.5	19253	1763.5
HMN656904	Human	Male	30	Black	135	400	1610	8407	9385.5	845
HMN656904	Human	Male	30	Black	32	400	536	1126	16994	528
HMN656904	Human	Male	30	Black	102	40	47274	30745	48467	36660
HMN656904	Human	Male	30	Black	108	40	60074.5	79960	96734.5	64318
HMN656904	Human	Male	30	Black	32	40	62284	44433.5	101539	46550
HMN656904	Human	Male	30	Black	33	400	127	240	351	288.5
HMN656904	Human	Male	30	Black	59	400	942	797.5	5927	1417
HMN656904	Human	Male	30	Black	5	40	53084	43580	82064	52558
HMN656904	Human	Male	30	Black	57	400	7014	11094	7738.5	10657
HMN656904	Human	Male	30	Black	59	40	51483	37525	75284	57818.5
HMN656904	Human	Male	30	Black	67	40	83958	99902.5	103912	86646
HMN656904	Human	Male	30	Black	135	40	70023	84168	111336	56626
HMN656904	Human	Male	30	Black	33	40	3816	4946	2263	2912.5
HMN656905	Human	Male	30	Black	102	400	3888	4826	4536	5621
HMN656905	Human	Male	30	Black	120	400	1231	1187.5	1690	2635
HMN656905	Human	Male	30	Black	33	400	192	338	524	291.5
HMN656905	Human	Male	30	Black	112	40	78861	110704	105572	51202.5
HMN656905	Human	Male	30	Black	120	40	48888	87044	67766.5	61103.5
HMN656905	Human	Male	30	Black	102	40	79562	87067	78521.5	43417
HMN656905	Human	Male	30	Black	59	40	60087	86342	93426.5	58964
HMN656905	Human	Male	30	Black	108	400	4753.5	11612	18611	8211
HMN656905	Human	Male	30	Black	112	400	4737	12283.5	20674	10189
HMN656905	Human	Male	30	Black	57	400	14850	17395.5	17593	18932
HMN656905	Human	Male	30	Black	5	400	2938	3072	7941	4646
HMN656905	Human	Male	30	Black	59	400	5025	4113	7550	6586
HMN656905	Human	Male	30	Black	57	40	78545.5	100721	88084	64739
HMN656905	Human	Male	30	Black	108	40	73343	97132	111149	62611.5
HMN656905	Human	Male	30	Black	135	40	88166	108717	118069	59783
HMN656905	Human	Male	30	Black	67	40	83420	109687	105257	70444
HMN656905	Human	Male	30	Black	32	400	3286	3465	21774	5394
HMN656905	Human	Male	30	Black	5	40	71800	95601	98290	55013
HMN656905	Human	Male	30	Black	14	40	102989	131138	117625	59736
HMN656905	Human	Male	30	Black	135	400	7137	12033	13702	12294
HMN656905	Human	Male	30	Black	67	400	9673	20069.5	21602	13849.5
HMN656905	Human	Male	30	Black	33	40	3796	5653	4162	2264.5
HMN656905	Human	Male	30	Black	32	40	79702	97284	98371.5	62787
HMN656905	Human	Male	30	Black	24	400	547	540.5	34861.5	1099
HMN656905	Human	Male	30	Black	24	40	43043	50057	106052	32510
HMN656905	Human	Male	30	Black	14	400	3045	6737	12856.5	7259.5
HMN656906	Human	Male	26	Hispanic	112	40	82134	58286	111570	96466
HMN656906	Human	Male	26	Hispanic	108	400	2487	1527	17655	3585
HMN656906	Human	Male	26	Hispanic	102	400	1236.5	1179	2510	1253
HMN656906	Human	Male	26	Hispanic	57	40	97869	63664	95905	95589
HMN656906	Human	Male	26	Hispanic	112	400	1502	1796	23321	5376
HMN656906	Human	Male	26	Hispanic	120	400	2420	1107	4340	1718
HMN656906	Human	Male	26	Hispanic	5	40	45568	47415	85466	39372
HMN656906	Human	Male	26	Hispanic	102	40	50781.5	49226.5	52511	50349
HMN656906	Human	Male	26	Hispanic	108	40	73612	54756	109652	79913
HMN656906	Human	Male	26	Hispanic	135	400	2638	10903.5	14004	4338
HMN656906	Human	Male	26	Hispanic	67	400	1289	13552.5	18989	1638
HMN656906	Human	Male	26	Hispanic	57	400	3236	10851	6578	7138
HMN656906	Human	Male	26	Hispanic	59	40	47859	54966	80415.5	67942
HMN656906	Human	Male	26	Hispanic	120	40	49075	37642	74898	43042.5
HMN656906	Human	Male	26	Hispanic	32	400	1944	1721	20880	1463
HMN656906	Human	Male	26	Hispanic	24	400	1462	1250.5	26931	1858.5
HMN656906	Human	Male	26	Hispanic	5	400	1051.5	1642.5	8907	930
HMN656906	Human	Male	26	Hispanic	135	40	98360	73624	111792	81257
HMN656906	Human	Male	26	Hispanic	33	400	165	246	389	170.5
HMN656906	Human	Male	26	Hispanic	59	400	614	1222.5	6041.5	915.5
HMN656906	Human	Male	26	Hispanic	24	40	29155	18349.5	102756	19055.5
HMN656906	Human	Male	26	Hispanic	14	40	104392	73647	99856	70736
HMN656906	Human	Male	26	Hispanic	32	40	69602	48923	119156	58052.5
HMN656906	Human	Male	26	Hispanic	67	40	77645	72431	109185	68901
HMN656906	Human	Male	26	Hispanic	33	40	2841.5	3000	2642	2338
HMN656906	Human	Male	26	Hispanic	14	400	5025	7193	17303	4581
HMN656907	Human	Male	40	Hispanic	108	400	651	859	14562.5	846
HMN656907	Human	Male	40	Hispanic	5	40	27588	31540	78264.5	32638
HMN656907	Human	Male	40	Hispanic	32	40	50138.5	56369	91463	39103
HMN656907	Human	Male	40	Hispanic	102	400	417	310	1083.5	442
HMN656907	Human	Male	40	Hispanic	112	40	59806	59631	88996	46409
HMN656907	Human	Male	40	Hispanic	120	40	34579	13812	41967	26933.5
HMN656907	Human	Male	40	Hispanic	57	400	6403	5883	9145.5	7080.5
HMN656907	Human	Male	40	Hispanic	33	400	134.5	143	280.5	164
HMN656907	Human	Male	40	Hispanic	120	400	475	480	1681	930
HMN656907	Human	Male	40	Hispanic	112	400	696.5	978	19047	1064
HMN656907	Human	Male	40	Hispanic	108	40	40342	60554.5	79585.5	59245
HMN656907	Human	Male	40	Hispanic	59	40	44445	38694	80100	26630
HMN656907	Human	Male	40	Hispanic	135	400	947.5	2645	8249	1875
HMN656907	Human	Male	40	Hispanic	57	40	68760.5	69754	88025.5	78183
HMN656907	Human	Male	40	Hispanic	102	40	37910.5	21911	54651	36893.5
HMN656907	Human	Male	40	Hispanic	5	400	385	325	5439	354
HMN656907	Human	Male	40	Hispanic	59	400	356.5	297	4855	506.5
HMN656907	Human	Male	40	Hispanic	32	400	390.5	267	14052.5	511
HMN656907	Human	Male	40	Hispanic	67	400	1465.5	9726.5	18519	1437
HMN656907	Human	Male	40	Hispanic	135	40	56393	61139	82087	65207
HMN656907	Human	Male	40	Hispanic	67	40	64716	63968	89335	68457
HMN656907	Human	Male	40	Hispanic	24	400	293	162	25877	287
HMN656907	Human	Male	40	Hispanic	14	40	49823	66773	93707	60016
HMN656907	Human	Male	40	Hispanic	14	400	592	3965.5	7362	803
HMN656907	Human	Male	40	Hispanic	33	40	2538	3398	1995	1167
HMN656907	Human	Male	40	Hispanic	24	40	19599.5	20375.5	93625.5	14326.5
HMN656908	Human	Male	46	Hispanic	112	40	64365	64844.5	101773	77387.5
HMN656908	Human	Male	46	Hispanic	57	40	67346	78744	73179	92047
HMN656908	Human	Male	46	Hispanic	102	400	696.5	647	718	913
HMN656908	Human	Male	46	Hispanic	135	400	1560	7429	2730	3429.5
HMN656908	Human	Male	46	Hispanic	102	40	42271	33691	38437	39898
HMN656908	Human	Male	46	Hispanic	32	40	52523.5	44399	90106.5	66797
HMN656908	Human	Male	46	Hispanic	5	40	32896	42084	70560.5	45567.5
HMN656908	Human	Male	46	Hispanic	57	400	4413	8213.5	2109	6813
HMN656908	Human	Male	46	Hispanic	5	400	583	809	2689.5	1620
HMN656908	Human	Male	46	Hispanic	112	400	1265	1000	5921	2901
HMN656908	Human	Male	46	Hispanic	32	400	1026.5	1271.5	19780	3086.5
HMN656908	Human	Male	46	Hispanic	120	400	1986	681	1441	1247
HMN656908	Human	Male	46	Hispanic	33	40	3258.5	3341	2756.5	2479
HMN656908	Human	Male	46	Hispanic	135	40	55095	63944	95390.5	106636
HMN656908	Human	Male	46	Hispanic	108	40	34556	50080	88212.5	77318
HMN656908	Human	Male	46	Hispanic	108	400	1031.5	956	8602	2730
HMN656908	Human	Male	46	Hispanic	59	400	613	538	4337	733
HMN656908	Human	Male	46	Hispanic	14	40	54990	89265	107080	98219.5
HMN656908	Human	Male	46	Hispanic	59	40	45895	49741	86857	61957
HMN656908	Human	Male	46	Hispanic	120	40	43043	41558	51015	42727
HMN656908	Human	Male	46	Hispanic	67	400	1365	9427	8637	2064.5
HMN656908	Human	Male	46	Hispanic	33	400	239	191	746	209
HMN656908	Human	Male	46	Hispanic	24	400	946	475.5	9143	924
HMN656908	Human	Male	46	Hispanic	67	40	71753	82730	88891	89545
HMN656908	Human	Male	46	Hispanic	14	400	1723	4385	10601	3060.5
HMN656908	Human	Male	46	Hispanic	24	40	38039	19603	95577	24034.5
HMN656909	Human	Male	40	Black	32	400	306	291	9957	414.5
HMN656909	Human	Male	40	Black	5	40	26373	34836	62331	50945
HMN656909	Human	Male	40	Black	57	40	76499	73928	89078	70000
HMN656909	Human	Male	40	Black	112	400	579	895	11741	1172
HMN656909	Human	Male	40	Black	108	400	458	646	8105	778
HMN656909	Human	Male	40	Black	59	400	342	469.5	2154	512
HMN656909	Human	Male	40	Black	135	400	675.5	3423	5647	1087
HMN656909	Human	Male	40	Black	108	40	37618	39115	84717.5	40401
HMN656909	Human	Male	40	Black	120	40	17555	16117	62962	17307.5
HMN656909	Human	Male	40	Black	67	400	1476	6952	9290	2060
HMN656909	Human	Male	40	Black	112	40	44048	57269.5	97939	51974
HMN656909	Human	Male	40	Black	102	400	401	294	807	434.5
HMN656909	Human	Male	40	Black	57	400	4474	5137.5	5833	5679
HMN656909	Human	Male	40	Black	59	40	37489.5	34778	62729	35584
HMN656909	Human	Male	40	Black	120	400	211	252.5	2028.5	374.5
HMN656909	Human	Male	40	Black	5	400	293	395	4760.5	390
HMN656909	Human	Male	40	Black	67	40	67358	81526	92760	49402
HMN656909	Human	Male	40	Black	33	40	1915	1900	1566.5	575
HMN656909	Human	Male	40	Black	14	400	419	1747	5262	534
HMN656909	Human	Male	40	Black	102	40	26793	20660	32194.5	18628
HMN656909	Human	Male	40	Black	32	40	38460	40284	89907.5	33714
HMN656909	Human	Male	40	Black	135	40	52208	63430	86179	43744
HMN656909	Human	Male	40	Black	33	400	88.5	130	179	109
HMN656909	Human	Male	40	Black	24	400	150	135.5	17751	152.5
HMN656909	Human	Male	40	Black	14	40	35771	65020	104602	40073.5
HMN656909	Human	Male	40	Black	24	40	17409.5	8116.5	105678	5469
HMN656910	Human	Male	55	Hispanic	112	40	35537.5	84144.5	105491	88821
HMN656910	Human	Male	55	Hispanic	108	40	24631	63827	87032	78475
HMN656910	Human	Male	55	Hispanic	102	400	289	331	1075.5	305
HMN656910	Human	Male	55	Hispanic	32	400	228	294	17283	271.5
HMN656910	Human	Male	55	Hispanic	57	40	77318	110412	86389	95250
HMN656910	Human	Male	55	Hispanic	112	400	342.5	871	12147	969.5
HMN656910	Human	Male	55	Hispanic	135	400	648	2965	7045	686
HMN656910	Human	Male	55	Hispanic	120	400	311	364.5	1627	292.5
HMN656910	Human	Male	55	Hispanic	135	40	45965	90972	101773	64540.5
HMN656910	Human	Male	55	Hispanic	33	40	2865.5	3913.5	3159	3408
HMN656910	Human	Male	55	Hispanic	32	40	31469	44387	96571	44071.5
HMN656910	Human	Male	55	Hispanic	108	400	260	571.5	10311	597
HMN656910	Human	Male	55	Hispanic	5	40	24479	31773	71239	52651.5
HMN656910	Human	Male	55	Hispanic	102	40	19222	28991	36648.5	40190
HMN656910	Human	Male	55	Hispanic	57	400	1593	5794	3659	4510
HMN656910	Human	Male	55	Hispanic	120	40	28114	21658.5	44445.5	33597
HMN656910	Human	Male	55	Hispanic	59	400	255	402	3702.5	453
HMN656910	Human	Male	55	Hispanic	14	400	419	1853.5	5461	361
HMN656910	Human	Male	55	Hispanic	24	40	8174	15275	109652	19528
HMN656910	Human	Male	55	Hispanic	33	400	152	148.5	230	124
HMN656910	Human	Male	55	Hispanic	67	400	929	9051	13088	690
HMN656910	Human	Male	55	Hispanic	24	400	178	202.5	23069	189.5
HMN656910	Human	Male	55	Hispanic	14	40	37642	109418	112423	92000
HMN656910	Human	Male	55	Hispanic	59	40	16346	33223	63254.5	54008
HMN656910	Human	Male	55	Hispanic	5	400	203	445	5530	265.5
HMN656910	Human	Male	55	Hispanic	67	40	42715	100300	99529	63091
HMN656911	Human	Male	40	Black	108	400	344.5	384	12777	197.5
HMN656911	Human	Male	40	Black	32	400	165	301	14242.5	170
HMN656911	Human	Male	40	Black	120	40	20165.5	19255	50431	48280
HMN656911	Human	Male	40	Black	135	400	276	4181.5	6296	233
HMN656911	Human	Male	40	Black	112	400	235	200	17669	171
HMN656911	Human	Male	40	Black	67	400	200	9465	17504	143
HMN656911	Human	Male	40	Black	57	40	15947	95285	90878	12576
HMN656911	Human	Male	40	Black	112	40	38834.5	29201.5	136738	13466
HMN656911	Human	Male	40	Black	108	40	25414	40751	119799	23637
HMN656911	Human	Male	40	Black	59	40	7026	47598	89370	12422
HMN656911	Human	Male	40	Black	59	400	161.5	486.5	3784.5	90
HMN656911	Human	Male	40	Black	102	40	10856.5	20990	33691	18456
HMN656911	Human	Male	40	Black	102	400	203	275.5	623	168
HMN656911	Human	Male	40	Black	57	400	210	6995	2315	168
HMN656911	Human	Male	40	Black	33	400	139.5	139.5	143	100.5
HMN656911	Human	Male	40	Black	5	40	10227.5	52418	92246	8899.5
HMN656911	Human	Male	40	Black	5	400	190	400	5833	213
HMN656911	Human	Male	40	Black	67	40	9328	99505	110307	1038
HMN656911	Human	Male	40	Black	14	40	64798	94408	159358	35970
HMN656911	Human	Male	40	Black	14	400	292.5	2520	8039.5	232
HMN656911	Human	Male	40	Black	135	40	41745	100347	110015	29622
HMN656911	Human	Male	40	Black	32	40	37396.5	35444	145716	43802.5
HMN656911	Human	Male	40	Black	33	40	5087	6217	4529	2517
HMN656911	Human	Male	40	Black	24	400	135	197	28100	115
HMN656911	Human	Male	40	Black	120	400	254.5	243	1806	179
HMN656911	Human	Male	40	Black	24	40	13725	28056	123633	11510
HMN656912	Human	Male	74	Hispanic	67	400	4694	14199	16034	5600.5
HMN656912	Human	Male	74	Hispanic	108	40	63897.5	75014.5	109489	53236
HMN656912	Human	Male	74	Hispanic	59	40	49589	65090	79924.5	40927
HMN656912	Human	Male	74	Hispanic	112	40	72197	88271.5	118221	83420
HMN656912	Human	Male	74	Hispanic	57	40	66656.5	91229	85723	86062
HMN656912	Human	Male	74	Hispanic	57	400	12855	11389	7178.5	14507
HMN656912	Human	Male	74	Hispanic	5	400	2160	1918	5977	2724
HMN656912	Human	Male	74	Hispanic	33	400	165.5	285.5	405	180
HMN656912	Human	Male	74	Hispanic	102	400	1237	2067.5	3362	1937.5
HMN656912	Human	Male	74	Hispanic	67	40	57258	89616	100780	38974.5
HMN656912	Human	Male	74	Hispanic	33	40	2510	3827.5	3756.5	2395
HMN656912	Human	Male	74	Hispanic	14	40	80077	80731	166863	95402
HMN656912	Human	Male	74	Hispanic	135	400	3770	6772.5	9583	2366.5
HMN656912	Human	Male	74	Hispanic	120	400	1130	559	1283	1078
HMN656912	Human	Male	74	Hispanic	32	40	51155.5	73132.5	102241	73273
HMN656912	Human	Male	74	Hispanic	24	40	29961.5	21559	121436	20949.5
HMN656912	Human	Male	74	Hispanic	32	400	1652.5	822	14492	1535.5
HMN656912	Human	Male	74	Hispanic	102	40	43767.5	63991.5	68281.5	39746
HMN656912	Human	Male	74	Hispanic	5	40	59105	70163	84612	57024
HMN656912	Human	Male	74	Hispanic	108	400	3050	5542.5	14197	2118.5
HMN656912	Human	Male	74	Hispanic	24	400	359	228.5	26404	1001
HMN656912	Human	Male	74	Hispanic	120	40	38495	57819	60110	46222
HMN656912	Human	Male	74	Hispanic	135	40	59771	87523	103176	80860
HMN656912	Human	Male	74	Hispanic	59	400	1934.5	2023	4207	7173
HMN656912	Human	Male	74	Hispanic	14	400	2380	5320	8750	1782.5
HMN656912	Human	Male	74	Hispanic	112	400	2036	3669	15144	3243.5
HMN656913	Human	Male	56	Hispanic	32	400	228	247	9435	215.5
HMN656913	Human	Male	56	Hispanic	135	40	40377	71262.5	88750.5	46935.5
HMN656913	Human	Male	56	Hispanic	67	400	1040	6378.5	8058	1695.5
HMN656913	Human	Male	56	Hispanic	33	40	2454	2935	1712	1591
HMN656913	Human	Male	56	Hispanic	14	40	19822	55445.5	58941	43650.5
HMN656913	Human	Male	56	Hispanic	57	40	79375	106694	78323	85220
HMN656913	Human	Male	56	Hispanic	120	40	14053.5	13726	23474	36494.5
HMN656913	Human	Male	56	Hispanic	5	40	11207	22421	58438.5	17523
HMN656913	Human	Male	56	Hispanic	5	400	207.5	342	3396	242
HMN656913	Human	Male	56	Hispanic	102	400	284	308	418	386.5
HMN656913	Human	Male	56	Hispanic	112	40	35444	52079	96583	30417.5
HMN656913	Human	Male	56	Hispanic	112	400	413	854	8879	991
HMN656913	Human	Male	56	Hispanic	24	40	4489	5713	93251	3479
HMN656913	Human	Male	56	Hispanic	24	400	141	129.5	10830	128
HMN656913	Human	Male	56	Hispanic	135	400	516	1749	4710	937
HMN656913	Human	Male	56	Hispanic	108	40	15721	54312	83396	37244
HMN656913	Human	Male	56	Hispanic	108	400	343	462	7456	251
HMN656913	Human	Male	56	Hispanic	33	400	118.5	207.5	143.5	182
HMN656913	Human	Male	56	Hispanic	102	40	20998	23111	18423	7682
HMN656913	Human	Male	56	Hispanic	32	40	20235	23847.5	68597	17065
HMN656913	Human	Male	56	Hispanic	59	400	210	354.5	2532	NaN
HMN656913	Human	Male	56	Hispanic	14	400	286	1841	3140.5	684.5
HMN656913	Human	Male	56	Hispanic	120	400	173.5	205	777	318
HMN656913	Human	Male	56	Hispanic	67	40	43358	94058	81315.5	34182
HMN656913	Human	Male	56	Hispanic	57	400	1630.5	4396	3779	4445.5
HMN656913	Human	Male	56	Hispanic	59	40	23403	24371	58356	20532.5
HMN656914	Human	Male	25	Hispanic	67	400	641	14259.5	14311	1121
HMN656914	Human	Male	25	Hispanic	57	400	3601.5	8158	3639.5	3561
HMN656914	Human	Male	25	Hispanic	102	400	300	341	704	299
HMN656914	Human	Male	25	Hispanic	32	40	30651	16346.5	101937	43382
HMN656914	Human	Male	25	Hispanic	108	40	48186	29622	92748.5	54335
HMN656914	Human	Male	25	Hispanic	135	400	506.5	8647	6820	393
HMN656914	Human	Male	25	Hispanic	135	40	49495	62670	97027	55235.5
HMN656914	Human	Male	25	Hispanic	57	40	82309.5	52780.5	86330.5	77762
HMN656914	Human	Male	25	Hispanic	59	40	37595	20914.5	85722.5	45264
HMN656914	Human	Male	25	Hispanic	32	400	226	488	9998	262
HMN656914	Human	Male	25	Hispanic	120	40	24362	10839	56533	25461
HMN656914	Human	Male	25	Hispanic	120	400	266	352.5	1859	211
HMN656914	Human	Male	25	Hispanic	67	40	63734	59736	91182	61396
HMN656914	Human	Male	25	Hispanic	5	400	235.5	477.5	1741	189
HMN656914	Human	Male	25	Hispanic	112	40	50980	37759	120840	55902
HMN656914	Human	Male	25	Hispanic	112	400	431.5	414	18840	311.5
HMN656914	Human	Male	25	Hispanic	102	40	25461	26349	40915	20321
HMN656914	Human	Male	25	Hispanic	24	400	109.5	223.5	26060	180
HMN656914	Human	Male	25	Hispanic	33	400	149	188	341.5	134
HMN656914	Human	Male	25	Hispanic	5	40	24970	22632	79632.5	38542
HMN656914	Human	Male	25	Hispanic	59	400	258	773	4655	428
HMN656914	Human	Male	25	Hispanic	14	40	32860.5	52114.5	104579	35678
HMN656914	Human	Male	25	Hispanic	14	400	333	2623	7443.5	316
HMN656914	Human	Male	25	Hispanic	24	40	20769	8395	106823	9900
HMN656914	Human	Male	25	Hispanic	33	40	2931	4202	4832	1837
HMN656914	Human	Male	25	Hispanic	108	400	375	388	14023.5	389
HMN656915	Human	Male	39	Black	24	400	276	273.5	23493	406
HMN656915	Human	Male	39	Black	102	400	1608	2130	2103	1648.5
HMN656915	Human	Male	39	Black	5	40	70163	53108	66083.5	81456
HMN656915	Human	Male	39	Black	5	400	1022.5	938	5979	2929
HMN656915	Human	Male	39	Black	120	400	305.5	539.5	1346	656.5
HMN656915	Human	Male	39	Black	24	40	34789	15211	83911	22351
HMN656915	Human	Male	39	Black	33	40	3025	2440.5	3764	2006
HMN656915	Human	Male	39	Black	120	40	45790	40518	45988	60578
HMN656915	Human	Male	39	Black	135	400	2561	6486	9363	5087.5
HMN656915	Human	Male	39	Black	108	400	1200	2465.5	11079	3150.5
HMN656915	Human	Male	39	Black	14	40	61968.5	76008	77154	87301
HMN656915	Human	Male	39	Black	102	40	47742	36730	48093	12831
HMN656915	Human	Male	39	Black	32	40	78767	72490	79644	46713
HMN656915	Human	Male	39	Black	32	400	1053	1067	14533	2829.5
HMN656915	Human	Male	39	Black	67	400	3969.5	13906	14310.5	6205
HMN656915	Human	Male	39	Black	33	400	203	181	311	143
HMN656915	Human	Male	39	Black	112	40	59958	76452.5	69672	82087
HMN656915	Human	Male	39	Black	112	400	2436	5954.5	14135	4142.5
HMN656915	Human	Male	39	Black	59	400	1365	1421	5406.5	2702
HMN656915	Human	Male	39	Black	14	400	2049	2484.5	6745	4074
HMN656915	Human	Male	39	Black	135	40	85255	67077	82882.5	77575
HMN656915	Human	Male	39	Black	108	40	67825.5	77692	68176	103515
HMN656915	Human	Male	39	Black	57	400	9849	11957	9499	10291.5
HMN656915	Human	Male	39	Black	59	40	55785	66808.5	62062	67592
HMN656915	Human	Male	39	Black	67	40	77680	74489	77388	75471
HMN656915	Human	Male	39	Black	57	40	81678	75588	68877.5	77762
HMN656916	Human	Male	21	Hispanic	120	400	780	864.5	3585	1359.5
HMN656916	Human	Male	21	Hispanic	67	400	9629	19393	26748	24834
HMN656916	Human	Male	21	Hispanic	112	400	6831	6540	21172.5	10197
HMN656916	Human	Male	21	Hispanic	32	400	2472	813	25005.5	3536.5
HMN656916	Human	Male	21	Hispanic	120	40	40658	32919	36262.5	51272
HMN656916	Human	Male	21	Hispanic	135	400	5339	10070	14681	9880.5
HMN656916	Human	Male	21	Hispanic	57	400	17143.5	17082	19115	19711
HMN656916	Human	Male	21	Hispanic	33	400	196	250.5	358	293
HMN656916	Human	Male	21	Hispanic	112	40	53774	63242.5	67849	103082
HMN656916	Human	Male	21	Hispanic	32	40	59619	62705	99809.5	76137
HMN656916	Human	Male	21	Hispanic	67	40	80380	77563	94993	95916.5
HMN656916	Human	Male	21	Hispanic	59	400	2744.5	2507.5	10053	3091.5
HMN656916	Human	Male	21	Hispanic	108	40	66668	48560	93473	67054
HMN656916	Human	Male	21	Hispanic	57	40	64529	82286	80474	99388
HMN656916	Human	Male	21	Hispanic	59	40	53844	57071	91731.5	113708
HMN656916	Human	Male	21	Hispanic	5	400	1882	2026.5	9558.5	2315
HMN656916	Human	Male	21	Hispanic	24	400	378.5	369	40912	269
HMN656916	Human	Male	21	Hispanic	102	400	2467	3625	3838	3833
HMN656916	Human	Male	21	Hispanic	5	40	40167	63523	72536.5	81724.5
HMN656916	Human	Male	21	Hispanic	33	40	2343.5	5321	3731	4865
HMN656916	Human	Male	21	Hispanic	14	400	3832	6613	15072.5	4221.5
HMN656916	Human	Male	21	Hispanic	135	40	64318	83408	86833	92631.5
HMN656916	Human	Male	21	Hispanic	14	40	51600	81456	81456	89592.5
HMN656916	Human	Male	21	Hispanic	24	40	25250.5	18225.5	92608	20148
HMN656916	Human	Male	21	Hispanic	102	40	41266	49542	48630	38671
HMN656916	Human	Male	21	Hispanic	108	400	5331.5	NaN	20708.5	6397
HMN656917	Human	Male	47	Hispanic	112	40	56252	54475	111640	74863
HMN656917	Human	Male	47	Hispanic	67	40	79211	94350	112878	65429
HMN656917	Human	Male	47	Hispanic	57	40	72186	96489	98885.5	93614
HMN656917	Human	Male	47	Hispanic	14	40	59782.5	116035	97693.5	21463
HMN656917	Human	Male	47	Hispanic	120	40	31516	36660	82695	32755
HMN656917	Human	Male	47	Hispanic	120	400	1040	519	2357	608
HMN656917	Human	Male	47	Hispanic	59	40	30324	38694	86669.5	31730.5
HMN656917	Human	Male	47	Hispanic	5	40	21369	37572	73063	16444
HMN656917	Human	Male	47	Hispanic	5	400	584.5	744	8498	513.5
HMN656917	Human	Male	47	Hispanic	112	400	959	677	19378.5	894
HMN656917	Human	Male	47	Hispanic	32	400	1757	1135	15317	1405.5
HMN656917	Human	Male	47	Hispanic	135	40	62389.5	101984	110132	89405
HMN656917	Human	Male	47	Hispanic	24	40	21112	35818	107338	11928
HMN656917	Human	Male	47	Hispanic	135	400	2081.5	5578	10870.5	1888
HMN656917	Human	Male	47	Hispanic	102	400	395	891	1957	455
HMN656917	Human	Male	47	Hispanic	108	40	65019.5	63570	86155	111055
HMN656917	Human	Male	47	Hispanic	108	400	204	425.5	16524	730
HMN656917	Human	Male	47	Hispanic	14	400	2590.5	7699	10859.5	3341
HMN656917	Human	Male	47	Hispanic	102	40	47204	45626.5	69953	28430
HMN656917	Human	Male	47	Hispanic	32	40	46059	53481.5	121646	25134
HMN656917	Human	Male	47	Hispanic	33	40	6719	5405	6979.5	4026
HMN656917	Human	Male	47	Hispanic	33	400	242	194	505.5	192
HMN656917	Human	Male	47	Hispanic	57	400	1729	7770	3082	2412
HMN656917	Human	Male	47	Hispanic	67	400	541	13686	22117.5	314.5
HMN656917	Human	Male	47	Hispanic	24	400	538	450	31905	695
HMN656917	Human	Male	47	Hispanic	59	400	540	774	8446.5	472
HMN656918	Human	Male	38	Black	120	400	524.5	743	2758	736
HMN656918	Human	Male	38	Black	102	400	1485.5	1452.5	2037	2748
HMN656918	Human	Male	38	Black	112	400	1099	3403	21224	3045
HMN656918	Human	Male	38	Black	102	40	46035	64377	74582	37934
HMN656918	Human	Male	38	Black	108	40	74313.5	90083	106776	80450.5
HMN656918	Human	Male	38	Black	112	40	59502	100405	106075	88400
HMN656918	Human	Male	38	Black	120	40	32826	53832.5	73647	31564
HMN656918	Human	Male	38	Black	57	400	5544	13882.5	11088.5	11970.5
HMN656918	Human	Male	38	Black	32	40	65791	76312	104555	77388
HMN656918	Human	Male	38	Black	32	400	502	1022	18886	2290.5
HMN656918	Human	Male	38	Black	57	40	71064	99155	82415	76639.5
HMN656918	Human	Male	38	Black	135	400	3970.5	8144	13214.5	5565
HMN656918	Human	Male	38	Black	67	400	3863	14521	18565	8402
HMN656918	Human	Male	38	Black	33	40	3599.5	5372.5	3929	3842
HMN656918	Human	Male	38	Black	135	40	66493	130098	109781	77411
HMN656918	Human	Male	38	Black	59	40	58321	89054	86576	64061
HMN656918	Human	Male	38	Black	59	400	1472	1038.5	7603.5	2446
HMN656918	Human	Male	38	Black	24	400	260	392.5	31057	415
HMN656918	Human	Male	38	Black	33	400	112.5	272	411	207
HMN656918	Human	Male	38	Black	5	40	52441	82613.5	87184	71157
HMN656918	Human	Male	38	Black	5	400	865	1910	9407	2393
HMN656918	Human	Male	38	Black	14	400	1678	3981.5	10744	3985
HMN656918	Human	Male	38	Black	67	40	69649	104626	96139	73109
HMN656918	Human	Male	38	Black	24	40	32148	36870	106390	31294
HMN656918	Human	Male	38	Black	14	40	74091	137778	107396	69941.5
HMN656918	Human	Male	38	Black	108	400	564	4887	11526	750
HMN656919	Human	Male	37	Black	120	40	77469.5	68410	53073	NaN
HMN656919	Human	Male	37	Black	112	40	76663	111745	126626	100838
HMN656919	Human	Male	37	Black	5	400	1178	973	4618	3146
HMN656919	Human	Male	37	Black	112	400	2882.5	2744	9115.5	6104
HMN656919	Human	Male	37	Black	67	40	73577	116035	119028	71706
HMN656919	Human	Male	37	Black	135	400	3032.5	4959.5	5148	5765
HMN656919	Human	Male	37	Black	57	40	83723.5	118092	111336	71683
HMN656919	Human	Male	37	Black	57	400	10405.5	12541.5	7772	9016
HMN656919	Human	Male	37	Black	14	40	81058	115591	120640	97634.5
HMN656919	Human	Male	37	Black	14	400	588	5549	4649	959
HMN656919	Human	Male	37	Black	102	40	48724	56240.5	79036	465
HMN656919	Human	Male	37	Black	59	40	51354.5	86541	99762	64926
HMN656919	Human	Male	37	Black	5	40	59385	76745	108600	62272.5
HMN656919	Human	Male	37	Black	24	40	27261	25905	125948	30604
HMN656919	Human	Male	37	Black	24	400	219	337	22370	459.5
HMN656919	Human	Male	37	Black	32	400	744	1335	15031	1278.5
HMN656919	Human	Male	37	Black	135	40	49823	123049	123774	67100.5
HMN656919	Human	Male	37	Black	108	400	1204	5414	7928	2277
HMN656919	Human	Male	37	Black	33	400	99	172	347	164
HMN656919	Human	Male	37	Black	102	400	1578	1222	1875	758
HMN656919	Human	Male	37	Black	108	40	65791	103901	120734	72408
HMN656919	Human	Male	37	Black	33	40	2582.5	5616	4201	1237
HMN656919	Human	Male	37	Black	59	400	NaN	1876	5965	1994
HMN656919	Human	Male	37	Black	120	400	NaN	541.5	1562.5	1070
HMN656919	Human	Male	37	Black	32	40	59701	55691.5	113241	66270.5
HMN656919	Human	Male	37	Black	67	400	3294	12187	11810	4739
HMN656920	Human	Male	56	Black	32	400	1907	2082.5	13036	5735.5
HMN656920	Human	Male	56	Black	108	40	87009	114574	94221	101867
HMN656920	Human	Male	56	Black	5	40	77528	99786	93461.5	88049
HMN656920	Human	Male	56	Black	102	400	3594	2210	2266	4538
HMN656920	Human	Male	56	Black	120	400	527	1219	1371	1373
HMN656920	Human	Male	56	Black	67	400	6835	14006.5	13893	4290
HMN656920	Human	Male	56	Black	112	40	94385	117064	92222.5	110307
HMN656920	Human	Male	56	Black	102	40	55644	77048.5	65475.5	108133
HMN656920	Human	Male	56	Black	120	40	55960	67579.5	68784	51494
HMN656920	Human	Male	56	Black	32	40	61992	94525	104578	90223.5
HMN656920	Human	Male	56	Black	33	400	113	264	410	169
HMN656920	Human	Male	56	Black	112	400	2937	8086.5	13474.5	3824.5
HMN656920	Human	Male	56	Black	57	400	8967.5	12023.5	9832	10767.5
HMN656920	Human	Male	56	Black	135	400	3577	8073	9502.5	4130.5
HMN656920	Human	Male	56	Black	33	40	5198.5	6612.5	5589	2954
HMN656920	Human	Male	56	Black	57	40	81561	107454	84495	90352
HMN656920	Human	Male	56	Black	135	40	75354	99213	94794	94268
HMN656920	Human	Male	56	Black	59	40	75775	85781	87265.5	241
HMN656920	Human	Male	56	Black	59	400	809	3053	5436	4936
HMN656920	Human	Male	56	Black	24	400	327	459.5	20972	355.5
HMN656920	Human	Male	56	Black	14	40	107525	120348	111265	74909.5
HMN656920	Human	Male	56	Black	5	400	1316	1897	7430	3770
HMN656920	Human	Male	56	Black	67	40	90364	103293	74769.5	98593.5
HMN656920	Human	Male	56	Black	14	400	2123.5	4610	9174	5206
HMN656920	Human	Male	56	Black	24	40	45240	41932	120524	68678.5
HMN656920	Human	Male	56	Black	108	400	1897	4490	9438	5395
HMN656921	Human	Male	48	Hispanic	112	40	37665	21027	80906.5	27448
HMN656921	Human	Male	48	Hispanic	120	40	26443	27659	36029	12203
HMN656921	Human	Male	48	Hispanic	135	400	317	6403	10428	344
HMN656921	Human	Male	48	Hispanic	59	400	210.5	599	6649	428.5
HMN656921	Human	Male	48	Hispanic	57	400	227	8683.5	4544.5	155.5
HMN656921	Human	Male	48	Hispanic	59	40	10899	13370	52979	27799
HMN656921	Human	Male	48	Hispanic	67	40	11783.5	85699.5	71660	824
HMN656921	Human	Male	48	Hispanic	112	400	296	NaN	22507	513
HMN656921	Human	Male	48	Hispanic	102	400	230	351	339	196.5
HMN656921	Human	Male	48	Hispanic	5	400	183	372	7358.5	238
HMN656921	Human	Male	48	Hispanic	14	40	79819	80520.5	76558	13017
HMN656921	Human	Male	48	Hispanic	57	40	7068.5	73927.5	60741	3267.5
HMN656921	Human	Male	48	Hispanic	108	40	47812	2776	70117	41874
HMN656921	Human	Male	48	Hispanic	5	40	9862.5	55726.5	72419.5	5872
HMN656921	Human	Male	48	Hispanic	32	400	192	406	28799	441
HMN656921	Human	Male	48	Hispanic	14	400	276	3442	14319	580
HMN656921	Human	Male	48	Hispanic	120	400	328.5	443	3809	198
HMN656921	Human	Male	48	Hispanic	33	40	1954	1722	1710.5	1044
HMN656921	Human	Male	48	Hispanic	135	40	25017	81830	95063	10930
HMN656921	Human	Male	48	Hispanic	24	40	21618	10991	67182.5	16458
HMN656921	Human	Male	48	Hispanic	67	400	187	16090.5	24398.5	215
HMN656921	Human	Male	48	Hispanic	102	40	9449	35210	55621	13199
HMN656921	Human	Male	48	Hispanic	108	400	193	NaN	16389	223
HMN656921	Human	Male	48	Hispanic	33	400	95	392.5	289	133
HMN656921	Human	Male	48	Hispanic	24	400	170.5	NaN	34174	276
HMN656921	Human	Male	48	Hispanic	32	40	39325	30452.5	83186	15986
HMN656922	Human	Male	47	Hispanic	112	40	82882	88797	111476	66937
HMN656922	Human	Male	47	Hispanic	5	40	87570	62635	81129	48174.5
HMN656922	Human	Male	47	Hispanic	108	400	2084	2602	13666.5	673.5
HMN656922	Human	Male	47	Hispanic	57	40	92199	91088.5	89312	79352
HMN656922	Human	Male	47	Hispanic	102	400	1028	726	1233	2850
HMN656922	Human	Male	47	Hispanic	108	40	99131	88680	99540.5	90107
HMN656922	Human	Male	47	Hispanic	32	40	84355	88563	111406	16316
HMN656922	Human	Male	47	Hispanic	112	400	NaN	2457	13141	5723.5
HMN656922	Human	Male	47	Hispanic	57	400	4568	10304	6417	13041
HMN656922	Human	Male	47	Hispanic	120	400	NaN	776	1688.5	NaN
HMN656922	Human	Male	47	Hispanic	67	400	3258.5	12339	13813	7287
HMN656922	Human	Male	47	Hispanic	5	400	444	742	5842	1494
HMN656922	Human	Male	47	Hispanic	135	40	91263.5	114620	101352	82531
HMN656922	Human	Male	47	Hispanic	120	40	54405	53400	61477.5	41347.5
HMN656922	Human	Male	47	Hispanic	102	40	79983	71975.5	59829	62542
HMN656922	Human	Male	47	Hispanic	33	400	119	238	334	193
HMN656922	Human	Male	47	Hispanic	14	40	76476	118899	95788	26373
HMN656922	Human	Male	47	Hispanic	24	40	36683	27682	116386	19300
HMN656922	Human	Male	47	Hispanic	135	400	1752.5	6966	8908	7239
HMN656922	Human	Male	47	Hispanic	33	40	5417	5260.5	4989	3328
HMN656922	Human	Male	47	Hispanic	32	400	1123	765	15002	684.5
HMN656922	Human	Male	47	Hispanic	59	40	75658	64096	86716.5	52862
HMN656922	Human	Male	47	Hispanic	59	400	936	810	4525.5	1976.5
[truncated: 1,797 more rows]
